# Supplementary material for: Epitranscriptomics: Correlation of N6-methyladenosine RNA methylation and pathway dysregulation in the hippocampus of HIV transgenic rats
Source: PLoS One. 2019 Jan 17;14(1):e0203566. doi: 10.1371/journal.pone.0203566 (PMC6336335; doi:10.1371/journal.pone.0203566)
Supplement: S1 Table — (XLSX) [file pone.0203566.s001.xlsx]

## Sheet: Supplementary table 1
S1 Table: genes with significant differential methylation
gene	baseMean	log2FoldChange	lfcSE	stat	pvalue	padj
FBXW11	1227.46	-0.901507	0.0733681	-12.2874	1.05797e-34	7.14656e-31
CDKN1C	604.7	0.798995	0.0934014	8.55442	1.1846e-17	4.001e-14
SHOX2	49.1663	0.563094	0.0849086	6.63176	3.31706e-11	7.46892e-08
UBTD2	229.474	-0.513025	0.0922462	-5.56147	2.67506e-08	4.5175e-05
PPL	855.555	-0.517879	0.0952527	-5.4369	5.42161e-08	7.32459e-05
DKK2	47.5181	0.486155	0.0931471	5.21922	1.79678e-07	0.000202287
CPED1	138.01	0.479979	0.0957033	5.01528	5.29553e-07	0.000511019
SH3PXD2B	156.46	-0.485213	0.0974179	-4.98074	6.33415e-07	0.00053484
HLA-A	873.315	0.407022	0.0841624	4.83615	1.32379e-06	0.000931819
CLIC6	2510.47	0.455443	0.0943347	4.82795	1.37945e-06	0.000931819
CLDN2	3116.79	0.45006	0.0946917	4.7529	2.00521e-06	0.00123138
TEX15	327.977	0.405367	0.0863124	4.69651	2.64645e-06	0.00148973
TMEM72	790.39	0.448403	0.096583	4.64267	3.43938e-06	0.00178715
IL1R1	287.036	0.408198	0.0917028	4.45132	8.5344e-06	0.00411785
KCNJ13	764.067	0.414791	0.0942455	4.40118	1.07665e-05	0.0048485
VAT1L	892.581	0.413763	0.0952911	4.34209	1.41133e-05	0.00595847
ITPRIPL1	439.076	0.41425	0.0966175	4.28753	1.80674e-05	0.00717915
NRG3	1007.02	0.391404	0.0943561	4.14816	3.3516e-05	0.0125778
AEBP1	1598.93	0.363264	0.0884805	4.10558	4.03306e-05	0.0129104
CDR2	1287.01	0.355005	0.0865046	4.10389	4.06263e-05	0.0129104
SVEP1	289.511	-0.388999	0.0945207	-4.1155	3.86347e-05	0.0129104
ISLR	361.899	0.398991	0.0974115	4.09593	4.2047e-05	0.0129104
RPL30	30.6969	0.30947	0.0760419	4.06973	4.70675e-05	0.0138235
EXPH5	409.723	0.381557	0.0974563	3.91516	9.03436e-05	0.025428
KCNIP1	313.139	0.363992	0.0966545	3.76591	0.000165944	0.0448379
PLEKHG5	1882.12	-0.300546	0.0804466	-3.73597	0.000186994	0.0485826
PHYHIP	72.4386	0.221038	0.0594919	3.71544	0.000202851	0.0507502
LRRC32	92.2415	0.361159	0.0981907	3.67814	0.000234938	0.0566789
GUCY1A3	793.264	0.297559	0.0835012	3.56352	0.000365908	0.0852313
SFRP1	259.094	0.341498	0.0972059	3.51314	0.00044285	0.0972758
SLIT1	1130.55	-0.29187	0.0831302	-3.511	0.000446417	0.0972758
FOXD1	65.7596	0.338152	0.0969213	3.48894	0.000484947	0.102369
DDIT4L	226.062	-0.340359	0.0980185	-3.4724	0.000515833	0.105589
FOXD1	65.7596	0.338152	0.0969213	3.48894	0.000484947	0.102369
DDIT4L	226.062	-0.340359	0.0980185	-3.4724	0.000515833	0.105589
PENK	1416.29	0.327837	0.0964625	3.3986	0.000677323	0.134568
SLC17A6	367.103	0.332869	0.0982225	3.38893	0.000701669	0.135422
SALL2	1906.63	-0.250678	0.0743158	-3.37314	0.000743154	0.139445
ZIC1	353.181	0.326518	0.0979468	3.33362	0.000857227	0.156502
CCDC117	255.945	0.299886	0.0902721	3.32202	0.000893682	0.158864
XKR8	401.545	-0.286758	0.0865853	-3.31185	0.00092681	0.160528
SEMA3F	92.0732	0.298512	0.0912955	3.26973	0.00107649	0.181792
ARL4A	1643.02	0.309849	0.0949812	3.26222	0.00110545	0.182129
ITPR3	50.882	0.306883	0.0945617	3.24532	0.00117317	0.188685
FGL2	296.837	0.283278	0.0883902	3.20485	0.00135131	0.207457
SLC13A3	228.362	0.313535	0.0978197	3.20523	0.00134953	0.207457
PHLDA3	417.318	0.278335	0.087303	3.18815	0.00143188	0.214942
DSE	481.381	0.261829	0.0823967	3.17767	0.00148465	0.218017
CDH7	347.391	0.296566	0.0941113	3.15122	0.00162589	0.233678
WNT9B	55.9874	0.303174	0.0970548	3.12374	0.00178566	0.24495
CBLN2	610.296	0.305877	0.0977265	3.12993	0.00174849	0.24495
GFRA2	316.302	0.306007	0.0981026	3.11925	0.0018131	0.24495
IL16	1562.62	-0.253534	0.0819578	-3.09346	0.00197834	0.262034
GPR27	92.4649	-0.301939	0.0981012	-3.07784	0.0020851	0.270862
ANGPTL2	149.334	0.297801	0.097905	3.04173	0.00235219	0.299794
PTPRU	711.214	-0.260555	0.0859324	-3.03209	0.00242869	0.303811
PARD6G	157.12	0.288987	0.09571	3.0194	0.00253276	0.311069
MAP3K6	32.2039	0.262213	0.0874373	2.99887	0.00270985	0.326875
FHOD3	827.367	0.292881	0.0982226	2.98181	0.0028655	0.339587
COL6A2	342.261	0.244935	0.0823186	2.97546	0.00292554	0.340724
SULF1	425.289	0.283427	0.0962462	2.94481	0.00323152	0.369982
CD163	113.163	0.288729	0.098222	2.93955	0.00328689	0.370049
FRMD4B	705.444	-0.246915	0.0846253	-2.91775	0.00352572	0.390431
MYADM	402.806	-0.273579	0.0939563	-2.91177	0.00359383	0.391554
CHRD	311.489	-0.26429	0.0914415	-2.89027	0.00384917	0.400017
RPRD1B	336.051	-0.252478	0.0870858	-2.89919	0.0037413	0.400017
MEGF10	519.07	-0.266034	0.0919986	-2.89171	0.00383147	0.400017
MFRP	291.623	0.282979	0.0981456	2.88326	0.0039358	0.400176
ATP6V0A2	1035	-0.209148	0.0726055	-2.8806	0.00396918	0.400176
FBN1	348.124	-0.269712	0.094162	-2.86434	0.00417883	0.400909
LACTB	602.272	0.232821	0.0813579	2.86169	0.00421385	0.400909
RGS16	446.755	0.239415	0.0836315	2.86273	0.00420008	0.400909
LRRC75A	227.422	0.276983	0.0967012	2.86432	0.0041791	0.400909
TMEM119	677.315	-0.239116	0.0841672	-2.84096	0.00449777	0.403745
GAL3ST4	237.159	-0.268988	0.0946602	-2.84162	0.00448851	0.403745
NFIL3	691.495	0.259902	0.0917737	2.83199	0.00462591	0.403745
COLEC12	361.378	0.27569	0.0971649	2.83734	0.00454908	0.403745
NDST1	1361.68	-0.261836	0.0919349	-2.84806	0.00439867	0.403745
PCDHGA6	498.858	-0.226105	0.0795955	-2.84067	0.00450183	0.403745
GPR34	227.851	-0.270193	0.0954913	-2.8295	0.00466205	0.403745
HTR2C	1950.05	0.267119	0.0950723	2.80964	0.00495973	0.424089
MMP14	352.252	0.274628	0.0980654	2.80046	0.00510298	0.429957
CAMK2N1	26391	0.273242	0.097686	2.79714	0.00515567	0.429957
WFIKKN2	541.07	0.26699	0.0959808	2.78171	0.00540739	0.445451
SEMA5A	1489.71	-0.242626	0.0876429	-2.76835	0.00563409	0.451696
PDGFB	395.946	-0.237754	0.0858073	-2.7708	0.00559196	0.451696
E2F3	206.17	-0.256197	0.0926409	-2.76549	0.00568381	0.451696
SYNPO2	227.608	0.264829	0.0962227	2.75225	0.00591871	0.458228
IPCEF1	200.759	0.26916	0.097883	2.74982	0.00596287	0.458228
SMPDL3B	247.197	-0.25718	0.0935385	-2.74945	0.00596951	0.458228
KL	1604.3	0.260992	0.0956304	2.72917	0.00634937	0.472359
COL6A1	599.801	0.262777	0.0966027	2.72018	0.00652464	0.472359
FMOD	311.62	0.266917	0.0982134	2.71773	0.00657317	0.472359
CCDC96	386.454	0.260387	0.095674	2.72161	0.00649655	0.472359
ANGPT2	99.8218	0.266926	0.0979034	2.72642	0.00640257	0.472359
PRKCG	2686.57	-0.222109	0.0815741	-2.72278	0.00647343	0.472359
CAMTA2	4247.75	-0.227035	0.0838986	-2.70606	0.00680858	0.484126
DSCAML1	443.528	-0.242407	0.0901036	-2.69031	0.00713852	0.502299
LRRC10B	4021	-0.232937	0.0867599	-2.68485	0.00725634	0.505325
MAN2A2	1296.81	-0.209517	0.0784305	-2.67137	0.00755412	0.520695
MEX3B	823.436	-0.250606	0.0939822	-2.66652	0.00766411	0.52294
GRIN2C	831.752	-0.222344	0.0841134	-2.64339	0.00820815	0.549228
MAS1	1449.84	-0.222736	0.0845845	-2.6333	0.00845591	0.549228
CH25H	207.968	0.259235	0.0982157	2.63945	0.00830416	0.549228
GRINA	1928.35	-0.218945	0.0831189	-2.63412	0.00843563	0.549228
SOWAHC	537.662	0.218764	0.0829148	2.63842	0.00832934	0.549228
ADAM11	4522.83	-0.216719	0.0829107	-2.61389	0.00895191	0.549728
LRRTM1	4951.6	-0.19446	0.0743162	-2.61666	0.00887951	0.549728
NET1	697.058	0.243847	0.0928559	2.62608	0.00863752	0.549728
DCAKD	310.818	-0.248151	0.0947328	-2.61948	0.00880642	0.549728
CAVIN2	1437.91	0.25494	0.0971283	2.62478	0.00867045	0.549728
AK1	1327.74	-0.256807	0.09796	-2.62155	0.00875305	0.549728
ARMCX5	327.118	0.241006	0.0926217	2.60205	0.00926694	0.552724
FAM19A2	913.623	-0.200278	0.0773673	-2.58867	0.00963472	0.552724
OPRK1	36.0315	0.235583	0.0906221	2.59962	0.00933273	0.552724
PEX14	2120.78	0.239935	0.092713	2.58794	0.00965528	0.552724
SHISA7	2177.35	-0.229514	0.0885098	-2.5931	0.00951165	0.552724
SLC16A14	555.379	-0.242836	0.0936858	-2.59203	0.00954122	0.552724
CDHR2	346.471	-0.232913	0.0897412	-2.59539	0.00944837	0.552724
PTK2B	12661.5	-0.206533	0.0792273	-2.60684	0.00913809	0.552724
BHLHE23	63.8029	-0.24628	0.0953238	-2.58361	0.00977716	0.554998
CLPTM1L	632.914	-0.216649	0.0839587	-2.58043	0.00986781	0.555475
