# Supplementary material for: Epitranscriptomics: Correlation of N6-methyladenosine RNA methylation and pathway dysregulation in the hippocampus of HIV transgenic rats
Source: PLoS One. 2019 Jan 17;14(1):e0203566. doi: 10.1371/journal.pone.0203566 (PMC6336335; doi:10.1371/journal.pone.0203566)
Supplement: S2 Table — (XLSX) [file pone.0203566.s002.xlsx]

## Sheet: Supplementary table 2
S2 Table: GSEA analysis of RNA methylation
pathway	ES	NES	p.value	oddsR
PID_IL8CXCR1_PATHWAY	-0.664411	-2.87365	0.001	7.22883
KEGG_P53_SIGNALING_PATHWAY	0.610828	3.47509	0.00209205	5.21791
PID_TXA2PATHWAY	-0.538919	-2.98307	0.00376648	2.63985
KEGG_VIBRIO_CHOLERAE_INFECTION	-0.575112	-2.98539	0.00384615	4.01295
REACTOME_INTERACTION_BETWEEN_L1_AND_ANKYRINS	-0.630329	-2.84879	0.003861	10.3039
REACTOME_NONSENSE_MEDIATED_DECAY_ENHANCED_BY_THE_EXON_JUNCTION_COMPLEX	0.556973	3.07052	0.00396825	2.38644
KEGG_SPLICEOSOME	0.413955	3.36815	0.00422833	3.03954
REACTOME_SYNTHESIS_OF_DNA	0.478524	2.87367	0.00423729	3.33401
REACTOME_3_UTR_MEDIATED_TRANSLATIONAL_REGULATION	0.601548	2.67108	0.0043573	2.90649
ST_WNT_BETA_CATENIN_PATHWAY	0.664315	2.84189	0.00443459	19.5367
REACTOME_MITOTIC_PROMETAPHASE	0.52594	2.79274	0.00446429	4.24755
REACTOME_CELL_CELL_JUNCTION_ORGANIZATION	0.53818	3.29147	0.00453515	2.89507
REACTOME_MRNA_SPLICING	0.412781	3.38705	0.004662	2.70368
REACTOME_CELL_JUNCTION_ORGANIZATION	0.47166	3.13286	0.00675676	2.1713
KEGG_APOPTOSIS	0.422248	3.24688	0.00677201	2.61785
MIPS_SPLICEOSOME	0.371711	3.23769	0.00697674	2.71387
REACTOME_L1CAM_INTERACTIONS	-0.407201	-2.72163	0.00753296	3.86395
REACTOME_GOLGI_ASSOCIATED_VESICLE_BIOGENESIS	-0.520294	-2.75598	0.00763359	2.51014
REACTOME_TRAFFICKING_OF_GLUR2_CONTAINING_AMPA_RECEPTORS	-0.670279	-2.52116	0.00764818	8.39481
REACTOME_ER_PHAGOSOME_PATHWAY	0.526399	2.73164	0.00838574	4.07729
REACTOME_CELL_CYCLE_CHECKPOINTS	0.440055	3.05734	0.00838574	2.38645
KEGG_ANTIGEN_PROCESSING_AND_PRESENTATION	0.666701	2.74399	0.00858369	5.88215
REACTOME_DNA_REPLICATION	0.37782	3.1575	0.00890869	2.85919
REACTOME_DEVELOPMENTAL_BIOLOGY	-0.224425	-2.98366	0.010118	1.75887
KEGG_UBIQUITIN_MEDIATED_PROTEOLYSIS	-0.346649	-3.11505	0.0108893	1.56112
REACTOME_PROCESSING_OF_CAPPED_INTRON_CONTAINING_PRE_MRNA	0.307758	2.78915	0.0117647	2.30745
REACTOME_ANTIGEN_PROCESSING_CROSS_PRESENTATION	0.512463	2.7454	0.0121704	2.346
ST_P38_MAPK_PATHWAY	0.499452	2.55748	0.0125261	4.18966
REACTOME_TRAFFICKING_OF_AMPA_RECEPTORS	-0.536961	-2.62083	0.0149813	4.23517
PID_AP1_PATHWAY	0.438224	2.60799	0.0151515	4.91866
REACTOME_RNA_POL_II_TRANSCRIPTION	0.374949	2.82504	0.0158014	2.13915
REACTOME_VOLTAGE_GATED_POTASSIUM_CHANNELS	-0.449552	-2.52545	0.0163043	3.32475
PID_AURORA_B_PATHWAY	0.61822	2.49331	0.0164609	4.95023
REACTOME_EXTRACELLULAR_MATRIX_ORGANIZATION	0.594221	2.64417	0.0183066	6.33696
KEGG_PROXIMAL_TUBULE_BICARBONATE_RECLAMATION	-0.597093	-2.3812	0.0208729	14.9841
KEGG_INOSITOL_PHOSPHATE_METABOLISM	-0.436341	-2.56096	0.0213523	1.99458
REACTOME_S_PHASE	0.411625	2.58095	0.0214133	2.50051
REACTOME_GLOBAL_GENOMIC_NER_GG_NER	0.613201	2.44093	0.0222717	3.71571
MIPS_NOP56P_ASSOCIATED_PRE_RRNA_COMPLEX	0.470445	2.61614	0.0224949	1.80477
KEGG_EPITHELIAL_CELL_SIGNALING_IN_HELICOBACTER_PYLORI_INFECTION	-0.422098	-2.6151	0.0227273	1.7244
REACTOME_ION_TRANSPORT_BY_P_TYPE_ATPASES	-0.574695	-2.34328	0.0229008	5.62065
PID_IL8CXCR2_PATHWAY	-0.544768	-2.38735	0.0229446	5.25733
REACTOME_P53_DEPENDENT_G1_DNA_DAMAGE_RESPONSE	0.5333	2.63112	0.0229645	4.68211
PID_S1P_S1P1_PATHWAY	-0.588775	-2.39284	0.0234834	3.46682
PID_S1P_S1P3_PATHWAY	-0.497121	-2.4349	0.0238095	2.67759
MIPS_C_COMPLEX_SPLICEOSOME	0.41066	2.82132	0.0239651	3.27095
KEGG_CELL_CYCLE	0.337132	2.59012	0.0247934	2.13268
REACTOME_CELL_CYCLE	0.245119	2.97	0.0250569	1.42813
PID_S1P_META_PATHWAY	-0.506698	-2.40191	0.0252427	3.68169
REACTOME_NEURONAL_SYSTEM	-0.225741	-2.6849	0.0255973	1.75896
REACTOME_TRANS_GOLGI_NETWORK_VESICLE_BUDDING	-0.445535	-2.46734	0.0272374	2.17546
REACTOME_TRANSMEMBRANE_TRANSPORT_OF_SMALL_MOLECULES	-0.230152	-2.66817	0.0276339	1.63981
REACTOME_PHOSPHOLIPID_METABOLISM	-0.276191	-2.6963	0.0278746	1.79185
PID_CASPASE_PATHWAY	0.480639	2.50128	0.0287611	3.81199
REACTOME_ORC1_REMOVAL_FROM_CHROMATIN	0.532001	2.57003	0.0290456	4.32195
BIOCARTA_HIVNEF_PATHWAY	0.398917	2.53482	0.0294118	3.19884
REACTOME_MITOTIC_M_M_G1_PHASES	0.334414	2.68687	0.0328228	2.55402
PID_RAS_PATHWAY	-0.474487	-2.23003	0.0352505	4.15225
BIOCARTA_NTHI_PATHWAY	-0.536826	-2.19651	0.0354478	4.86508
PID_ATF2_PATHWAY	0.409296	2.38629	0.0354906	2.67217
KEGG_SPHINGOLIPID_METABOLISM	-0.475832	-2.32925	0.0364964	4.12525
REACTOME_POTASSIUM_CHANNELS	-0.328	-2.43107	0.040493	2.49356
KEGG_PROTEASOME	0.536535	2.24971	0.0405983	6.27275
BIOCARTA_IL2RB_PATHWAY	0.491751	2.34013	0.0409483	3.98632
KEGG_RIG_I_LIKE_RECEPTOR_SIGNALING_PATHWAY	-0.395169	-2.29164	0.0426716	1.86386
REACTOME_HIV_INFECTION	0.2694	2.56465	0.0431034	1.93638
KEGG_NOTCH_SIGNALING_PATHWAY	-0.42746	-2.34563	0.0432331	4.09524
REACTOME_INFLUENZA_VIRAL_RNA_TRANSCRIPTION_AND_REPLICATION	0.564731	2.32346	0.0443459	2.60235
ST_ERK1_ERK2_MAPK_PATHWAY	0.439219	2.3698	0.0446429	5.51105
REACTOME_CELL_CYCLE_MITOTIC	0.243619	2.64107	0.045977	1.53411
REACTOME_MRNA_3_END_PROCESSING	0.486702	2.3843	0.0465116	4.1255
REACTOME_CLEAVAGE_OF_GROWING_TRANSCRIPT_IN_THE_TERMINATION_REGION_	0.452236	2.3128	0.0474138	3.20872
PID_TAP63PATHWAY	0.415038	2.37293	0.047817	2.04729
REACTOME_AXON_GUIDANCE	-0.219134	-2.377	0.0485269	2.11237
