# Supplementary material for: Epitranscriptomics: Correlation of N6-methyladenosine RNA methylation and pathway dysregulation in the hippocampus of HIV transgenic rats
Source: PLoS One. 2019 Jan 17;14(1):e0203566. doi: 10.1371/journal.pone.0203566 (PMC6336335; doi:10.1371/journal.pone.0203566)
Supplement: S3 Table — (XLSX) [file pone.0203566.s003.xlsx]

## Sheet: supplementary table 3
S3 Table: mapping quality
	M1	M2	M3	M4	M5	M6	M7	M8	NP1	NP2	NP3	NP4	NP5	NP6	NP7	NP8
Started job on |	Sep.12.00:38:27	Sep 12 00:38:23	Sep 12 00:38:06	Sep 12 00:40:47	Sep 12 00:41:33	Sep 12 00:39:26	Sep 12 00:39:02	Sep 12 00:38:50	Sep 12 00:39:38	Sep 12 00:39:47	Sep 12 00:40:05	Sep 12 00:43:47	Sep 12 00:37:29	Sep 12 00:39:37	Sep 12 00:42:41	Sep 12 00:39:06
Started mapping on |	Sep.12.00:45:03	Sep 12 00:44:59	Sep 12 00:44:53	Sep 12 00:45:34	Sep 12 00:46:03	Sep 12 00:45:15	Sep 12 00:45:04	Sep 12 00:45:04	Sep 12 00:45:20	Sep 12 00:45:20	Sep 12 00:45:26	Sep 12 00:47:53	Sep 12 00:37:56	Sep 12 00:45:19	Sep 12 00:47:02	Sep 12 00:45:06
Finished on |	Sep.12.00:47:11	Sep 12 00:47:37	Sep 12 00:47:42	Sep 12 00:48:14	Sep 12 00:48:24	Sep 12 00:47:58	Sep 12 00:47:52	Sep 12 00:47:01	Sep 12 00:48:26	Sep 12 00:48:28	Sep 12 00:48:43	Sep 12 00:50:33	Sep 12 00:41:16	Sep 12 00:48:17	Sep 12 00:50:36	Sep 12 00:48:02
Mapping speed, Million of reads per hour |	541.61	619.87	616.74	606.9	605.59	632.35	616.78	617.54	621.51	655.66	638.25	694.32	506.66	645.17	681.63	615.3
Number of input reads |	19257375	27205405	28952555	26973200	23718772	28631287	28782941	20069914	32111375	34240279	34926220	30858697	28147803	31900007	40519014	30081397
Average input read length |	66	68	67	67	67	66	67	65	66	65	65	65	66	65	65	66
Uniquely mapped reads number |	15363414	23210327	24807389	22906641	19635118	24562395	24455515	16776800	26195422	27498494	28438236	24896406	22975335	26415748	32564893	24165076
Uniquely mapped reads % |	79.78%	85.32%	85.68%	84.92%	82.78%	85.79%	84.97%	83.59%	81.58%	80.31%	81.42%	80.68%	81.62%	82.81%	80.37%	80.33%
Average mapped length |	64.61	65.66	65.05	65.32	65.46	64.24	64.52	62.87	63.54	63.01	63.18	62.78	63.35	62.46	62.91	63.95
Number of splices: Total |	1535645	2523132	2484032	2495780	2178089	2283833	2496667	1451865	5672283	5901483	6087832	5254059	4872333	5472809	6925881	5043869
Number of splices: Annotated (sjdb) |	1514635	2490803	2450373	2465097	2151863	2252384	2463159	1429778	5626022	5855363	6041446	5212542	4830826	5430905	6868832	5003992
Number of splices: GT/AG |	1512538	2480247	2444844	2454894	2138922	2248272	2451924	1428870	5602022	5838727	6021492	5191134	4811080	5406277	6851403	4982407
Number of splices: GC/AG |	11045	18844	17996	19803	18869	17013	20028	10415	32505	33586	36426	30774	36354	39517	40647	30385
Number of splices: AT/AC |	938	2172	1253	1473	1587	1357	1150	630	4086	3671	4103	3487	3334	3339	4339	3119
Number of splices: Non-canonical |	11124	21869	19939	19610	18711	17191	23565	11950	33670	25499	25811	28664	21565	23676	29492	27958
Mismatch rate per base, % |	0.87%	0.82%	0.85%	0.85%	0.85%	0.86%	0.88%	0.93%	0.83%	0.85%	0.85%	0.85%	0.86%	0.86%	0.85%	0.82%
Deletion rate per base |	0.01%	0.01%	0.01%	0.01%	0.01%	0.01%	0.01%	0.01%	0.01%	0.01%	0.01%	0.01%	0.01%	0.01%	0.01%	0.01%
Deletion average length |	1.48	1.54	1.55	1.54	1.49	1.53	1.53	1.56	1.48	1.52	1.54	1.53	1.48	1.54	1.52	1.57
Insertion rate per base |	0.00%	0.00%	0.00%	0.00%	0.00%	0.00%	0.00%	0.00%	0.00%	0.00%	0.00%	0.00%	0.00%	0.00%	0.00%	0.01%
Insertion average length |	1.45	1.42	1.47	1.47	1.45	1.44	1.47	1.48	1.49	1.43	1.52	1.53	1.49	1.44	1.52	1.55
Number of reads mapped to multiple loci |	1703357	2730591	2785859	2699218	2386628	2668075	2976480	1966570	4769026	5756519	5490512	5106429	4110025	4634113	6659228	4938887
% of reads mapped to multiple loci |	8.85%	10.04%	9.62%	10.01%	10.06%	9.32%	10.34%	9.80%	14.85%	16.81%	15.72%	16.55%	14.60%	14.53%	16.43%	16.42%
Number of reads mapped to too many loci |	53892	92261	96751	98781	77453	96064	101597	68535	157622	154613	154454	143683	137309	134394	184023	135421
% of reads mapped to too many loci |	0.28%	0.34%	0.33%	0.37%	0.33%	0.34%	0.35%	0.34%	0.49%	0.45%	0.44%	0.47%	0.49%	0.42%	0.45%	0.45%
% of reads unmapped: too many mismatches |	0.00%	0.00%	0.00%	0.00%	0.00%	0.00%	0.00%	0.00%	0.00%	0.00%	0.00%	0.00%	0.00%	0.00%	0.00%	0.00%
% of reads unmapped: too short |	10.98%	4.15%	4.21%	4.54%	6.68%	4.40%	4.19%	6.13%	2.95%	2.25%	2.25%	2.18%	3.14%	2.13%	2.56%	2.60%
% of reads unmapped: other |	0.12%	0.16%	0.15%	0.16%	0.15%	0.15%	0.15%	0.14%	0.13%	0.17%	0.16%	0.13%	0.15%	0.12%	0.18%	0.20%
