# Supplementary material for: Epitranscriptomics: Correlation of N6-methyladenosine RNA methylation and pathway dysregulation in the hippocampus of HIV transgenic rats
Source: PLoS One. 2019 Jan 17;14(1):e0203566. doi: 10.1371/journal.pone.0203566 (PMC6336335; doi:10.1371/journal.pone.0203566)
Supplement: S4 Table — (XLSX) [file pone.0203566.s004.xlsx]

## Sheet: supplementary table 4
S4 Table: genome region with enriched methylation identified by exomepeak
chr	chromStart	chromEnd	name	score	strand	thickStart	thickEnd	itemRgb	blockCount	blockSizes	blockStarts	lg.p	lg.fdr	fold_enrchment	diff.lg.fdr	diff.lg.p	diff.log2.fc
1	1720502	1723386	ENSRNOG00000014303	3.2e-75	+	1720502	1723386	0	2	119,62,	0,2822	-74.5	-73.1	1.44	-0.244	-0.311	-0.00294
1	1802948	1803009	ENSRNOG00000014916	0.0025	+	1802948	1803009	0	1	61,	0	-2.61	-1.86	1.75	-0.211	-0.221	0.0306
1	1803068	1803458	ENSRNOG00000014916	2e-14	+	1803068	1803458	0	1	390,	0	-13.7	-12.7	4.83	-0.244	-0.342	-0.0875
1	1803815	1804115	ENSRNOG00000014916	1e-154	+	1803815	1804115	0	1	300,	0	-154	-152	5.22	-0.384	-0.984	0.243
1	1806508	1811729	ENSRNOG00000014916	1e-266	+	1806508	1811729	0	2	495,44,	0,5177	-266	-264	9.27	-0.248	-0.465	-0.0705
1	1813482	1813931	ENSRNOG00000014916	4e-55	+	1813482	1813931	0	1	449,	0	-54.4	-53.2	5.3	-0.308	-0.771	0.218
1	1826138	1826287	ENSRNOG00000014996	0.00072	+	1826138	1826287	0	1	149,	0	-3.14	-2.36	4.68	-0.237	-0.261	-0.459
1	1928097	1928425	ENSRNOG00000015552	1e-113	+	1928097	1928425	0	1	328,	0	-113	-112	2.55	-2.26	-3.67	0.388
1	5242680	5242980	ENSRNOG00000014450	1.3e-15	+	5242680	5242980	0	1	300,	0	-14.9	-13.9	2.29	-0.331	-0.839	0.31
1	5254401	5255848	ENSRNOG00000014450	6.8e-09	+	5254401	5255848	0	2	77,73,	0,1374	-8.17	-7.25	1.66	-0.431	-1.09	0.418
1	5255967	5256147	ENSRNOG00000014450	4e-81	+	5255967	5256147	0	1	180,	0	-80.4	-79.1	5.46	-0.279	-0.67	-0.241
1	5379557	5379707	ENSRNOG00000014852	1.1e-05	+	5379557	5379707	0	1	150,	0	-4.94	-4.1	3.7	-0.261	-0.583	0.71
1	5380186	5380337	ENSRNOG00000014852	1.4e-06	+	5380186	5380337	0	1	151,	0	-5.84	-4.97	1.82	-0.296	-0.738	0.415
1	5380515	5380756	ENSRNOG00000014852	7.9e-34	+	5380515	5380756	0	1	241,	0	-33.1	-31.9	3.98	-0.244	-0.356	0.0895
1	5380935	5381445	ENSRNOG00000014852	3.2e-60	+	5380935	5381445	0	1	510,	0	-59.5	-58.2	7.4	-0.489	-1.21	0.464
1	5387169	5387350	ENSRNOG00000014852	7.9e-15	+	5387169	5387350	0	1	181,	0	-14.1	-13.1	6.9	-0.23	-0.248	-0.0058
1	5571277	5571512	ENSRNOG00000040242	3.2e-18	+	5571277	5571512	0	1	235,	0	-17.5	-16.4	2.68	-0.401	-1.02	-0.464
1	7102129	7102426	ENSRNOG00000014908	3.2e-32	+	7102129	7102426	0	1	297,	0	-31.5	-30.4	2.04	-0.587	-1.4	-0.204
1	7255082	7255232	ENSRNOG00000025587	5e-12	+	7255082	7255232	0	1	150,	0	-11.3	-10.3	4.41	-0.244	-0.347	-0.238
1	7256010	7256220	ENSRNOG00000025587	7.9e-18	+	7256010	7256220	0	1	210,	0	-17.1	-16.1	3.93	-0.244	-0.302	0.0731
1	7257627	7257807	ENSRNOG00000025587	1.7e-06	+	7257627	7257807	0	1	180,	0	-5.78	-4.92	5.04	-0.217	-0.229	0.0825
1	7313141	7313200	ENSRNOG00000043188	0.0011	+	7313141	7313200	0	1	59,	0	-2.97	-2.2	3.33	-0.163	-0.166	-0.585
1	8310576	8311996	ENSRNOG00000011015	0	+	8310576	8311996	0	2	47,612,	0,808	-449	#NAME?	5.93	-1.31	-2.49	0.244
1	8312085	8312325	ENSRNOG00000011015	1.6e-57	+	8312085	8312325	0	1	240,	0	-56.8	-55.5	2.37	-1.23	-2.38	0.412
1	8312504	8313073	ENSRNOG00000011015	1e-259	+	8312504	8313073	0	1	569,	0	-259	-257	4.71	-0.733	-1.66	-0.186
1	8313611	8313761	ENSRNOG00000011015	2.5e-14	+	8313611	8313761	0	1	150,	0	-13.6	-12.6	1.54	-0.245	-0.398	0.0541
1	8315077	8315586	ENSRNOG00000011015	6.3e-29	+	8315077	8315586	0	1	509,	0	-28.2	-27	2.21	-0.274	-0.644	-0.109
1	8315705	8315975	ENSRNOG00000011015	1e-118	+	8315705	8315975	0	1	270,	0	-118	-117	4.54	-0.684	-1.58	-0.332
1	8316393	8316454	ENSRNOG00000011015	6.9e-07	+	8316393	8316454	0	1	61,	0	-6.16	-5.29	1.52	-0.246	-0.416	-0.154
1	8325735	8326005	ENSRNOG00000011015	1e-211	+	8325735	8326005	0	1	270,	0	-211	-209	4.42	-0.585	-1.4	-0.252
1	8326064	8331611	ENSRNOG00000011015	0	+	8326064	8331611	0	2	312,197,	0,5350	-394	#NAME?	5.67	-0.522	-1.28	0.177
1	8331700	8332299	ENSRNOG00000011015	0	+	8331700	8332299	0	1	599,	0	-3070	#NAME?	15.2	-1.93	-3.27	-0.221
1	8333136	8333496	ENSRNOG00000011015	1e-143	+	8333136	8333496	0	1	360,	0	-143	-141	2.87	-0.288	-0.706	0.0874
1	8944809	8944958	ENSRNOG00000012103	0.00023	+	8944809	8944958	0	1	149,	0	-3.64	-2.85	3.25	-0.336	-0.85	1.54
1	12823362	12823423	ENSRNOG00000056940	0.001	+	12823362	12823423	0	1	61,	0	-2.99	-2.22	1.51	-0.253	-0.517	-0.383
1	12824167	12825097	ENSRNOG00000056940	0	+	12824167	12825097	0	1	930,	0	-463	#NAME?	11.3	-0.246	-0.417	-0.0291
1	12825246	12825516	ENSRNOG00000056940	5e-22	+	12825246	12825516	0	1	270,	0	-21.3	-20.2	2.12	-0.246	-0.414	-0.077
1	13697277	13697548	ENSRNOG00000060603	6.5e-06	+	13697277	13697548	0	1	271,	0	-5.19	-4.34	1.68	-0.305	-0.761	-0.297
1	13697607	13697698	ENSRNOG00000060603	0.00052	+	13697607	13697698	0	1	91,	0	-3.28	-2.5	1.62	-0.244	-0.38	0.228
1	13698986	13699226	ENSRNOG00000060603	7.9e-14	+	13698986	13699226	0	1	240,	0	-13.1	-12.1	1.94	-0.245	-0.394	0.0677
1	13699375	13699886	ENSRNOG00000060603	1e-14	+	13699375	13699886	0	1	511,	0	-14	-13	2.42	-0.246	-0.421	-0.0685
1	13704376	13704857	ENSRNOG00000060603	0	+	13704376	13704857	0	1	481,	0	-2030	#NAME?	15.2	-0.438	-1.11	0.143
1	14799114	14799295	ENSRNOG00000012057	2.2e-08	+	14799114	14799295	0	1	181,	0	-7.65	-6.75	3.35	-0.244	-0.301	-0.148
1	15080107	15080907	ENSRNOG00000012074	1e-170	+	15080107	15080907	0	1	800,	0	-170	-168	5.9	-0.255	-0.54	0.0583
1	15620652	15620713	ENSRNOG00000012701	7.8e-05	+	15620652	15620713	0	1	61,	0	-4.11	-3.3	2.46	-0.247	-0.445	-0.567
1	15715460	15716541	ENSRNOG00000012701	6.8e-06	+	15715460	15716541	0	2	70,21,	0,1060	-5.17	-4.32	1.13	-2.3	-3.72	0.376
1	15739034	15740553	ENSRNOG00000012701	1e-270	+	15739034	15740553	0	4	149,175,102,23,	0,740,1048,1496	-270	-268	2.36	-12.8	-15	0.422
1	15746740	15746920	ENSRNOG00000012701	0.0003	+	15746740	15746920	0	1	180,	0	-3.53	-2.74	1.45	-0.241	-0.277	0.0105
1	15747307	15747576	ENSRNOG00000012701	7.9e-27	+	15747307	15747576	0	1	269,	0	-26.1	-25	2.4	-0.36	-0.918	0.209
1	15810611	15810702	ENSRNOG00000058050	0.0015	+	15810611	15810702	0	1	91,	0	-2.82	-2.06	1.32	-0.258	-0.566	0.258
1	15811001	15812845	ENSRNOG00000058050	0	+	15811001	15812845	0	2	158,503,	0,1341	-496	#NAME?	3.46	-4	-5.67	0.228
1	15826179	15826524	ENSRNOG00000058050	1e-119	+	15826179	15826524	0	2	110,101,	0,244	-119	-118	2.28	-1.82	-3.13	0.294
1	16478126	16478366	ENSRNOG00000013969	1e-186	+	16478126	16478366	0	1	240,	0	-186	-185	3.93	-0.244	-0.308	-0.00556
1	16895739	16896039	ENSRNOG00000014531	1e-297	+	16895739	16896039	0	1	300,	0	-297	-295	5.33	-0.37	-0.947	-0.157
1	16929881	16930062	ENSRNOG00000014907	6.5e-06	+	16929881	16930062	0	1	181,	0	-5.19	-4.34	3.9	-0.246	-0.431	0.418
1	20096859	20097039	ENSRNOG00000011720	2.2e-09	+	20096859	20097039	0	1	180,	0	-8.65	-7.72	2.97	-0.244	-0.385	0.217
1	20409454	20409634	ENSRNOG00000047783	4.7e-10	+	20409454	20409634	0	1	180,	0	-9.33	-8.39	2.73	-0.265	-0.6	-0.401
1	20409723	20410799	ENSRNOG00000047783	1e-151	+	20409723	20410799	0	1	1076,	0	-151	-150	7.81	-0.593	-1.41	-0.218
1	21211580	21263850	ENSRNOG00000013202	6.3e-45	+	21211580	21263850	0	2	39,197,	0,52073	-44.2	-43	1.99	-0.459	-1.15	0.206
1	21537383	21537564	ENSRNOG00000013304	3.4e-09	+	21537383	21537564	0	1	181,	0	-8.47	-7.55	1.81	-0.367	-0.94	0.409
1	21811964	21812055	ENSRNOG00000013994	0.0012	+	21811964	21812055	0	1	91,	0	-2.93	-2.16	2.32	-0.245	-0.395	-0.541
1	21812234	21812414	ENSRNOG00000013994	3e-05	+	21812234	21812414	0	1	180,	0	-4.52	-3.7	2.14	-0.253	-0.52	0.419
1	24002088	24002327	ENSRNOG00000011114	1e-287	+	24002088	24002327	0	1	239,	0	-287	-285	7.14	-0.967	-2.01	-0.361
1	25173481	25174841	ENSRNOG00000012122	0	+	25173481	25174841	0	2	94,386,	0,974	-1040	#NAME?	15.2	-0.331	-0.84	0.135
1	25284391	25296058	ENSRNOG00000012122	3.2e-32	+	25284391	25296058	0	2	3,207,	0,11460	-31.5	-30.3	3.31	-0.894	-1.91	0.606
1	25296177	25296358	ENSRNOG00000012122	7.4e-06	+	25296177	25296358	0	1	181,	0	-5.13	-4.28	1.99	-0.259	-0.573	0.316
1	28159201	28159290	ENSRNOG00000029608	1.4e-07	+	28159201	28159290	0	1	89,	0	-6.85	-5.96	1.57	-0.247	-0.442	0.139
1	27927554	27927725	ENSRNOG00000056670	8.9e-05	+	27927554	27927725	0	1	171,	0	-4.05	-3.24	4.99	-0.306	-0.764	-1.91
1	29199392	29199572	ENSRNOG00000013364	4.6e-05	+	29199392	29199572	0	1	180,	0	-4.34	-3.52	1.94	-0.244	-0.332	0.118
1	29199778	29200729	ENSRNOG00000013364	1e-42	+	29199778	29200729	0	1	951,	0	-42	-40.8	5.07	-0.677	-1.56	0.368
1	29329663	29330319	ENSRNOG00000014004	1e-154	+	29329663	29330319	0	1	656,	0	-154	-153	4.65	-0.821	-1.8	0.164
1	29384243	29385020	ENSRNOG00000014004	0	+	29384243	29385020	0	3	40,118,170,	0,347,607	-377	#NAME?	6.88	-0.349	-0.891	0.159
1	30681919	30682188	ENSRNOG00000011568	1e-117	+	30681919	30682188	0	1	269,	0	-117	-115	7.66	-0.243	-0.288	0.0161
1	30718411	30765905	ENSRNOG00000011568	1e-153	+	30718411	30765905	0	2	84,1021,	0,46473	-153	-151	5.73	-0.258	-0.561	0.0676
1	30765964	30766025	ENSRNOG00000011568	0.001	+	30765964	30766025	0	1	61,	0	-2.99	-2.22	1.72	-0.223	-0.237	-0.0286
1	30766411	30766591	ENSRNOG00000011568	0.00076	+	30766411	30766591	0	1	180,	0	-3.12	-2.35	1.95	-0.265	-0.602	-0.407
1	30872234	30873274	ENSRNOG00000011588	0	+	30872234	30873274	0	1	1040,	0	-1210	#NAME?	10.6	-0.773	-1.72	-0.112
1	31533906	31534087	ENSRNOG00000028357	7.8e-06	+	31533906	31534087	0	1	181,	0	-5.11	-4.27	3.15	-0.989	-2.04	-2.01
1	31534744	31534865	ENSRNOG00000028357	0.0011	+	31534744	31534865	0	1	121,	0	-2.96	-2.19	1.99	-0.292	-0.718	-0.84
1	31708690	31714982	ENSRNOG00000039776	0	+	31708690	31714982	0	2	21,578,	0,5714	-1210	#NAME?	11.8	-0.459	-1.15	-0.107
1	31986603	31986814	ENSRNOG00000015810	2.3e-05	+	31986603	31986814	0	1	211,	0	-4.63	-3.8	4.88	-0.223	-0.238	-0.0525
1	32082329	32082599	ENSRNOG00000016103	2.5e-13	+	32082329	32082599	0	1	270,	0	-12.6	-11.6	4.47	-0.247	-0.442	-0.331
1	32083797	32084427	ENSRNOG00000016103	5e-11	+	32083797	32084427	0	1	630,	0	-10.3	-9.37	4.52	-0.27	-0.628	0.363
1	32084516	32084757	ENSRNOG00000016103	1e-26	+	32084516	32084757	0	1	241,	0	-26	-24.9	5.13	-0.279	-0.671	0.441
1	32240143	32240409	ENSRNOG00000061518	7.9e-12	+	32240143	32240409	0	1	266,	0	-11.1	-10.1	3.77	-0.244	-0.355	0.157
1	33915146	33915266	ENSRNOG00000033609	2.6e-05	+	33915146	33915266	0	1	120,	0	-4.59	-3.76	8.46	-0.137	-0.138	-0.126
1	35302087	35302537	ENSRNOG00000023053	6.3e-24	+	35302087	35302537	0	1	450,	0	-23.2	-22.1	2.32	-0.7	-1.61	0.219
1	35302806	35303226	ENSRNOG00000023053	2e-93	+	35302806	35303226	0	1	420,	0	-92.7	-91.3	4.6	-0.282	-0.685	0.161
1	35303434	35303645	ENSRNOG00000023053	4e-32	+	35303434	35303645	0	1	211,	0	-31.4	-30.2	2.27	-0.515	-1.26	-0.34
1	35303913	35304363	ENSRNOG00000023053	1e-263	+	35303913	35304363	0	1	450,	0	-263	-262	4.06	-1.11	-2.22	0.292
1	35304452	35304842	ENSRNOG00000023053	3.2e-97	+	35304452	35304842	0	1	390,	0	-96.5	-95.1	3.57	-0.675	-1.56	0.267
1	35305499	35305830	ENSRNOG00000023053	7.9e-52	+	35305499	35305830	0	1	331,	0	-51.1	-49.9	2.28	-0.245	-0.399	0.0413
1	35306188	35306518	ENSRNOG00000023053	1e-171	+	35306188	35306518	0	1	330,	0	-171	-169	4.72	-0.365	-0.934	0.191
1	35318852	35319182	ENSRNOG00000023053	1e-247	+	35318852	35319182	0	1	330,	0	-247	-245	7.88	-0.258	-0.567	-0.125
1	35526530	35526679	ENSRNOG00000049434	4.2e-05	+	35526530	35526679	0	2	131,16,	0,133	-4.38	-3.56	2.19	-0.244	-0.358	0.171
1	36185915	36185976	ENSRNOG00000034075	0.00047	+	36185915	36185976	0	1	61,	0	-3.33	-2.54	2.34	-0.244	-0.379	0.459
1	36186839	36187138	ENSRNOG00000034075	0	+	36186839	36187138	0	1	299,	0	-692	#NAME?	5	-1.87	-3.21	-0.266
1	36225083	36226276	ENSRNOG00000034075	0	+	36225083	36226276	0	1	1193,	0	-3160	#NAME?	10.5	-0.751	-1.69	-0.0693
1	36353560	36354189	ENSRNOG00000017601	1.6e-35	+	36353560	36354189	0	1	629,	0	-34.8	-33.6	3.17	-0.245	-0.407	-0.0552
1	36431089	36431568	ENSRNOG00000017613	1.6e-69	+	36431089	36431568	0	1	479,	0	-68.8	-67.5	5.13	-0.242	-0.277	0.000126
1	36432640	36433029	ENSRNOG00000017613	7.9e-58	+	36432640	36433029	0	1	389,	0	-57.1	-55.8	3.68	-0.265	-0.605	-0.144
1	37697764	37698062	ENSRNOG00000032150	0	+	37697764	37698062	0	1	298,	0	-440	#NAME?	4.16	-0.777	-1.73	0.155
1	37747687	37750053	ENSRNOG00000017826	4e-11	+	37747687	37750053	0	2	1,148,	0,2218	-10.4	-9.41	2.4	-0.34	-0.866	0.486
1	37773271	37773361	ENSRNOG00000017826	0.00039	+	37773271	37773361	0	1	90,	0	-3.41	-2.62	1.39	-0.315	-0.793	0.406
1	37773479	37773629	ENSRNOG00000017826	1.8e-06	+	37773479	37773629	0	1	150,	0	-5.74	-4.88	1.84	-0.38	-0.974	0.535
1	39811313	39811463	ENSRNOG00000016368	1.9e-06	+	39811313	39811463	0	1	150,	0	-5.73	-4.87	2.15	-0.244	-0.359	-0.171
1	40510427	40510907	ENSRNOG00000016011	1.9e-09	+	40510427	40510907	0	1	480,	0	-8.71	-7.78	2.51	-0.252	-0.513	0.155
1	40510965	40511296	ENSRNOG00000016011	2.5e-13	+	40510965	40511296	0	1	331,	0	-12.6	-11.6	2.38	-0.434	-1.1	0.425
1	40511384	40511655	ENSRNOG00000016011	4e-17	+	40511384	40511655	0	1	271,	0	-16.4	-15.4	2.99	-0.247	-0.461	-0.133
1	40517872	40518921	ENSRNOG00000016011	1e-254	+	40517872	40518921	0	1	1049,	0	-254	-252	9.52	-0.369	-0.944	-0.161
1	40520356	40520447	ENSRNOG00000016011	0.00054	+	40520356	40520447	0	1	91,	0	-3.27	-2.49	1.63	-0.307	-0.769	-0.62
1	40899687	40899807	ENSRNOG00000019549	0.0017	+	40899687	40899807	0	1	120,	0	-2.76	-2	1.31	-0.797	-1.76	0.695
1	40900076	40900257	ENSRNOG00000019549	4e-20	+	40900076	40900257	0	1	181,	0	-19.4	-18.3	1.89	-3.42	-5.02	0.839
1	40900825	40901125	ENSRNOG00000019549	1e-265	+	40900825	40901125	0	1	300,	0	-265	-263	7.24	-0.375	-0.96	0.206
1	40901843	40902832	ENSRNOG00000019549	1e-272	+	40901843	40902832	0	1	989,	0	-272	-270	6.11	-5.63	-7.46	0.426
1	40903070	40903191	ENSRNOG00000019549	1.2e-06	+	40903070	40903191	0	1	121,	0	-5.92	-5.06	1.77	-0.244	-0.331	0.0954
1	40903400	40903640	ENSRNOG00000019549	2.5e-65	+	40903400	40903640	0	1	240,	0	-64.6	-63.3	3.8	-0.458	-1.15	0.349
1	40903819	40905802	ENSRNOG00000019549	1.3e-15	+	40903819	40905802	0	2	139,221,	0,1762	-14.9	-13.9	2.09	-2.16	-3.55	0.689
1	41005182	41005331	ENSRNOG00000019489	3.2e-08	+	41005182	41005331	0	1	149,	0	-7.5	-6.6	1.58	-0.246	-0.414	-0.0941
1	43508445	43508596	ENSRNOG00000018191	0.0003	+	43508445	43508596	0	1	151,	0	-3.52	-2.73	4.55	-0.17	-0.173	0.152
1	43510123	43510303	ENSRNOG00000018191	3.5e-05	+	43510123	43510303	0	1	180,	0	-4.45	-3.63	3.9	-0.274	-0.649	0.887
1	43527612	43527853	ENSRNOG00000018191	7.9e-16	+	43527612	43527853	0	1	241,	0	-15.1	-14.1	7.69	-1.01	-2.08	1.93
1	43528002	43528182	ENSRNOG00000018191	6.2e-05	+	43528002	43528182	0	1	180,	0	-4.21	-3.4	3.3	-0.39	-0.995	1.24
1	44118643	44120077	ENSRNOG00000016919	0	+	44118643	44120077	0	1	1434,	0	-2070	#NAME?	19	-1.67	-2.96	0.167
1	44120375	44120466	ENSRNOG00000016919	1.1e-06	+	44120375	44120466	0	1	91,	0	-5.96	-5.09	1.57	-0.357	-0.912	0.445
1	44330054	44330265	ENSRNOG00000016728	5.8e-08	+	44330054	44330265	0	1	211,	0	-7.24	-6.34	3.58	-0.244	-0.322	-0.206
1	44330653	44330803	ENSRNOG00000016728	5.2e-05	+	44330653	44330803	0	1	150,	0	-4.28	-3.46	4.39	-0.245	-0.401	0.71
1	44431164	44433013	ENSRNOG00000016728	9.99999999999997e-311	+	44431164	44433013	0	2	24,635,	0,1214	-310	-308	5.41	-0.331	-0.84	-0.103
1	46225429	46225879	ENSRNOG00000017030	2.5e-67	+	46225429	46225879	0	1	450,	0	-66.6	-65.3	3.55	-0.473	-1.18	-0.194
1	46230389	46230740	ENSRNOG00000017030	1e-166	+	46230389	46230740	0	3	134,12,155,	0,180,196	-166	-165	4.87	-0.515	-1.26	0.195
1	46231068	46232266	ENSRNOG00000017030	0	+	46231068	46232266	0	1	1198,	0	-1350	#NAME?	16.3	-0.244	-0.362	0.0107
1	46648332	46649292	ENSRNOG00000029049	0	+	46648332	46649292	0	1	960,	0	-1310	#NAME?	18.6	-1.08	-2.17	-0.166
1	46931362	46931483	ENSRNOG00000017114	1.2e-05	+	46931362	46931483	0	1	121,	0	-4.92	-4.08	1.6	-0.244	-0.385	-0.13
1	46931661	46932439	ENSRNOG00000017114	0	+	46931661	46932439	0	1	778,	0	-3040	#NAME?	19.3	-0.31	-0.776	-0.0755
1	46983643	46983998	ENSRNOG00000018007	2.5e-92	+	46983643	46983998	0	1	355,	0	-91.6	-90.2	2.25	-0.505	-1.24	-0.168
1	46984086	46984264	ENSRNOG00000018007	4e-11	+	46984086	46984264	0	1	178,	0	-10.4	-9.48	2	-0.782	-1.74	-0.611
1	47032112	47032323	ENSRNOG00000018012	3.2e-46	+	47032112	47032323	0	1	211,	0	-45.5	-44.3	4.56	-0.263	-0.593	0.224
1	47122475	47122835	ENSRNOG00000018012	1.3e-38	+	47122475	47122835	0	1	360,	0	-37.9	-36.8	3.31	-0.362	-0.925	-0.303
1	47123014	47123315	ENSRNOG00000018012	1e-185	+	47123014	47123315	0	1	301,	0	-185	-183	5.71	-0.556	-1.34	-0.305
1	47123464	47123855	ENSRNOG00000018012	2.5e-24	+	47123464	47123855	0	1	391,	0	-23.6	-22.5	3.27	-0.437	-1.11	-0.349
1	47124154	47126975	ENSRNOG00000018012	0	+	47124154	47126975	0	2	705,255,	0,2566	-804	#NAME?	8.08	-1.5	-2.73	0.159
1	47202249	47202549	ENSRNOG00000018158	7.9e-59	+	47202249	47202549	0	1	300,	0	-58.1	-56.8	1.96	-0.405	-1.03	-0.14
1	47958503	47959339	ENSRNOG00000019091	0	+	47958503	47959339	0	1	836,	0	-447	#NAME?	13.1	-0.364	-0.932	-0.0999
1	47966527	47967005	ENSRNOG00000019091	1e-246	+	47966527	47967005	0	1	478,	0	-246	-244	8.64	-0.711	-1.62	-0.323
1	48038518	48038608	ENSRNOG00000014582	4.6e-10	+	48038518	48038608	0	1	90,	0	-9.34	-8.4	1.61	-0.244	-0.374	-0.0835
1	48106726	48107174	ENSRNOG00000014971	0	+	48106726	48107174	0	1	448,	0	-345	#NAME?	13.9	-0.311	-0.78	-0.178
1	48107381	48108156	ENSRNOG00000014971	1e-214	+	48107381	48108156	0	1	775,	0	-214	-213	5.22	-0.391	-0.999	-0.114
1	48261805	48262948	ENSRNOG00000014997	1e-18	+	48261805	48262948	0	2	6,145,	0,998	-18	-17	1.58	-0.274	-0.649	0.131
1	48263157	48263427	ENSRNOG00000014997	3.2e-69	+	48263157	48263427	0	1	270,	0	-68.5	-67.2	4.14	-0.246	-0.429	-0.086
1	48661578	48670124	ENSRNOG00000017419	0	+	48661578	48670124	0	2	84,1322,	0,7224	-570	#NAME?	15.2	-0.762	-1.7	0.166
1	48711462	48711612	ENSRNOG00000017419	5.8e-05	+	48711462	48711612	0	1	150,	0	-4.24	-3.42	1.81	-0.247	-0.45	0.257
1	50930364	50931443	ENSRNOG00000048297	5e-75	+	50930364	50931443	0	2	54,337,	0,742	-74.3	-73	3.98	-0.473	-1.18	0.279
1	53174878	53175027	ENSRNOG00000013190	1.3e-32	+	53174878	53175027	0	1	149,	0	-31.9	-30.8	4.41	-0.249	-0.475	0.174
1	53496836	53497527	ENSRNOG00000013194	1e-136	+	53496836	53497527	0	1	691,	0	-136	-135	6.29	-0.589	-1.4	-0.261
1	53497586	53497827	ENSRNOG00000013194	7.9e-35	+	53497586	53497827	0	1	241,	0	-34.1	-32.9	2.97	-1.38	-2.59	-0.617
1	53499054	53499295	ENSRNOG00000013194	3.2e-44	+	53499054	53499295	0	1	241,	0	-43.5	-42.3	3.41	-0.251	-0.504	-0.138
1	55707575	55708169	ENSRNOG00000054834	2.5e-32	+	55707575	55708169	0	1	594,	0	-31.6	-30.5	5.53	-0.255	-0.543	-0.195
1	56950162	56950730	ENSRNOG00000015597	0	+	56950162	56950730	0	1	568,	0	-941	#NAME?	16.3	-0.247	-0.44	-0.0477
1	56951087	56951327	ENSRNOG00000015597	3.2e-28	+	56951087	56951327	0	1	240,	0	-27.5	-26.4	2.48	-0.244	-0.363	0.0576
1	56951803	56952013	ENSRNOG00000015597	5.2e-07	+	56951803	56952013	0	1	210,	0	-6.28	-5.41	2.47	-0.248	-0.464	-0.242
1	57345696	57345847	ENSRNOG00000058790	1.3e-05	+	57345696	57345847	0	1	151,	0	-4.88	-4.04	1.84	-0.244	-0.376	-0.148
1	57350136	57350677	ENSRNOG00000058790	0	+	57350136	57350677	0	1	541,	0	-343	#NAME?	6.07	-0.583	-1.39	-0.139
1	57351005	57351336	ENSRNOG00000058790	1e-239	+	57351005	57351336	0	1	331,	0	-239	-237	3.07	-0.376	-0.964	0.117
1	57390031	57390392	ENSRNOG00000058790	0	+	57390031	57390392	0	1	361,	0	-518	#NAME?	9.86	-0.244	-0.367	-0.0356
1	57495867	57498729	ENSRNOG00000001489	1e-103	+	57495867	57498729	0	2	225,42,	0,2820	-103	-101	4.2	-0.602	-1.43	-0.347
1	57753920	57755485	ENSRNOG00000014434	1.3e-14	+	57753920	57755485	0	2	43,346,	0,1219	-13.9	-12.9	2.33	-0.473	-1.18	0.351
1	59140269	59140478	ENSRNOG00000012692	2.5e-18	+	59140269	59140478	0	1	209,	0	-17.6	-16.6	2.09	-0.244	-0.298	-0.0163
1	59156340	59156520	ENSRNOG00000012988	1.3e-16	+	59156340	59156520	0	1	180,	0	-15.9	-14.8	1.66	-0.244	-0.365	-0.0388
1	59212481	59212900	ENSRNOG00000012988	1e-158	+	59212481	59212900	0	1	419,	0	-158	-156	2.91	-0.244	-0.318	0.00652
1	59213914	59214154	ENSRNOG00000012988	1e-154	+	59213914	59214154	0	1	240,	0	-154	-152	2.4	-0.244	-0.383	-0.0221
1	59714930	59715150	ENSRNOG00000039076	0.00028	+	59714930	59715150	0	2	21,127,	0,93	-3.55	-2.76	1.6	-0.244	-0.333	0.0952
1	60891022	60891173	ENSRNOG00000059492	0.00028	+	60891022	60891173	0	1	151,	0	-3.55	-2.76	2.11	-0.244	-0.295	0.138
1	60891322	60891473	ENSRNOG00000059492	6.5e-07	+	60891322	60891473	0	1	151,	0	-6.19	-5.32	2.64	-0.244	-0.325	-0.156
1	60892251	60892431	ENSRNOG00000059492	5.5e-06	+	60892251	60892431	0	1	180,	0	-5.26	-4.41	2.15	-0.592	-1.41	0.935
1	60892670	60893270	ENSRNOG00000059492	2e-54	+	60892670	60893270	0	1	600,	0	-53.7	-52.5	6.34	-0.246	-0.427	0.119
1	60894617	60894828	ENSRNOG00000059492	6.3e-11	+	60894617	60894828	0	1	211,	0	-10.2	-9.22	11.7	-0.244	-0.3	-0.604
1	61275147	61275476	ENSRNOG00000052406	5e-11	+	61275147	61275476	0	1	329,	0	-10.3	-9.39	3.24	-0.241	-0.274	-0.0162
1	61275683	61275952	ENSRNOG00000052406	3.2e-15	+	61275683	61275952	0	1	269,	0	-14.5	-13.5	3.66	-0.244	-0.303	0.0714
1	61276189	61276517	ENSRNOG00000052406	7.9e-14	+	61276189	61276517	0	1	328,	0	-13.1	-12.1	3	-0.244	-0.346	0.0926
1	61276605	61276755	ENSRNOG00000052406	1e-24	+	61276605	61276755	0	1	150,	0	-24	-22.9	5.13	-0.244	-0.306	0.0939
1	61325080	61325231	ENSRNOG00000051578	0.00068	+	61325080	61325231	0	1	151,	0	-3.17	-2.4	2.6	-0.245	-0.402	0.459
1	61325589	61325740	ENSRNOG00000051578	6.8e-06	+	61325589	61325740	0	1	151,	0	-5.17	-4.33	3.9	-0.288	-0.703	-1.09
1	61374438	61374709	ENSRNOG00000042347	5e-11	+	61374438	61374709	0	1	271,	0	-10.3	-9.33	22.1	-0.253	-0.524	-0.401
1	61374887	61375158	ENSRNOG00000042347	5e-11	+	61374887	61375158	0	1	271,	0	-10.3	-9.36	4.16	-0.244	-0.292	-0.092
1	61375457	61375638	ENSRNOG00000042347	1.5e-05	+	61375457	61375638	0	1	181,	0	-4.83	-4	3.1	-0.247	-0.456	0.518
1	61375817	61376087	ENSRNOG00000042347	6.3e-18	+	61375817	61376087	0	1	270,	0	-17.2	-16.2	14.6	-0.23	-0.248	0.0385
1	61424280	61424671	ENSRNOG00000042826	3.1e-07	+	61424280	61424671	0	1	391,	0	-6.51	-5.63	3.14	-0.239	-0.268	-0.0354
1	61425569	61426200	ENSRNOG00000042826	3e-07	+	61425569	61426200	0	1	631,	0	-6.53	-5.65	4.94	-0.251	-0.491	0.324
1	61530964	61531354	ENSRNOG00000043341	3.2e-14	+	61530964	61531354	0	1	390,	0	-13.5	-12.5	5.14	-0.265	-0.603	0.332
1	61531532	61531653	ENSRNOG00000043341	0.0021	+	61531532	61531653	0	1	121,	0	-2.67	-1.91	1.93	-0.215	-0.226	0.012
1	61532071	61532221	ENSRNOG00000043341	0.0001	+	61532071	61532221	0	1	150,	0	-3.99	-3.19	3.07	-0.244	-0.37	-0.379
1	61532280	61532939	ENSRNOG00000043341	2e-11	+	61532280	61532939	0	1	659,	0	-10.7	-9.72	4.17	-0.57	-1.37	-0.665
1	61738442	61739451	ENSRNOG00000058030	5e-23	+	61738442	61739451	0	1	1009,	0	-22.3	-21.2	4.78	-0.248	-0.468	0.107
1	61740162	61740311	ENSRNOG00000058030	5.1e-05	+	61740162	61740311	0	1	149,	0	-4.29	-3.48	2.18	-0.248	-0.462	-0.354
1	62134384	62134595	ENSRNOG00000026569	5e-06	+	62134384	62134595	0	1	211,	0	-5.3	-4.45	19.5	-0.223	-0.238	-0.241
1	63741145	63741295	ENSRNOG00000054954	0.0013	+	63741145	63741295	0	1	150,	0	-2.87	-2.11	4.77	-0.303	-0.755	2.32
1	64126881	64127001	ENSRNOG00000061893	3.3e-08	+	64126881	64127001	0	1	120,	0	-7.48	-6.58	2.81	-0.244	-0.355	-0.137
1	64187434	64187644	ENSRNOG00000055716	7.4e-10	+	64187434	64187644	0	1	210,	0	-9.13	-8.2	33.8	-0.242	-0.28	-1
1	64631651	64631861	ENSRNOG00000054438	1e-09	+	64631651	64631861	0	1	210,	0	-8.98	-8.05	14.3	-0.592	-1.41	1.39
1	64747651	64747890	ENSRNOG00000056036	1.3e-13	+	64747651	64747890	0	1	239,	0	-12.9	-11.9	4.28	-0.28	-0.675	-0.582
1	64748752	64748842	ENSRNOG00000056036	0.002	+	64748752	64748842	0	1	90,	0	-2.69	-1.94	2.28	-0.244	-0.305	-0.363
1	64749139	64749378	ENSRNOG00000056036	1.7e-10	+	64749139	64749378	0	1	239,	0	-9.76	-8.81	4.63	-0.255	-0.545	-0.531
1	64749466	64749526	ENSRNOG00000056036	0.0017	+	64749466	64749526	0	1	60,	0	-2.76	-2	3.9	-0.242	-0.393	-2
1	65522593	65522832	ENSRNOG00000027550	5e-21	+	65522593	65522832	0	1	239,	0	-20.3	-19.2	2.33	-0.285	-0.69	-0.218
1	65530859	65531277	ENSRNOG00000027550	2e-27	+	65530859	65531277	0	1	418,	0	-26.7	-25.5	2.98	-0.391	-0.999	0.267
1	65531812	65532051	ENSRNOG00000027550	5e-15	+	65531812	65532051	0	1	239,	0	-14.3	-13.3	2.46	-0.645	-1.5	-0.644
1	65532169	65532319	ENSRNOG00000027550	5.6e-06	+	65532169	65532319	0	1	150,	0	-5.25	-4.4	1.84	-0.244	-0.346	-0.102
1	65532824	65533123	ENSRNOG00000027550	6e-05	+	65532824	65533123	0	1	299,	0	-4.22	-3.41	1.62	-0.416	-1.05	0.357
1	65537639	65538145	ENSRNOG00000027514	1e-290	+	65537639	65538145	0	1	506,	0	-290	-288	3.79	-0.279	-0.671	0.0489
1	65564172	65565785	ENSRNOG00000027459	4e-16	+	65564172	65565785	0	2	198,129,	0,1484	-15.4	-14.4	2.44	-0.251	-0.492	-0.11
1	65567735	65568300	ENSRNOG00000027459	4e-73	+	65567735	65568300	0	1	565,	0	-72.4	-71	5.1	-0.247	-0.455	-0.0849
1	65792046	65793544	ENSRNOG00000019376	5e-21	+	65792046	65793544	0	1	1498,	0	-20.3	-19.3	6.9	-0.424	-1.08	0.304
1	65799353	65799594	ENSRNOG00000019376	1e-21	+	65799353	65799594	0	1	241,	0	-21	-19.9	2.71	-4.34	-6.05	1.45
1	65857481	65857872	ENSRNOG00000026861	5e-85	+	65857481	65857872	0	1	391,	0	-84.3	-82.9	5.72	-0.245	-0.396	-0.0633
1	66900501	66901429	ENSRNOG00000047230	7.9e-25	+	66900501	66901429	0	1	928,	0	-24.1	-23	4.57	-0.473	-1.18	0.331
1	66901727	66902207	ENSRNOG00000047230	5e-15	+	66901727	66902207	0	1	480,	0	-14.3	-13.3	3.03	-0.244	-0.304	0.0219
1	66904299	66904509	ENSRNOG00000047230	2.3e-08	+	66904299	66904509	0	1	210,	0	-7.64	-6.74	2.48	-0.245	-0.411	0.136
1	69626159	69626428	ENSRNOG00000015271	2.9e-10	+	69626159	69626428	0	1	269,	0	-9.54	-8.6	2.6	-0.26	-0.581	0.315
1	69626486	69627083	ENSRNOG00000015271	0	+	69626486	69627083	0	1	597,	0	-379	#NAME?	12.6	-0.267	-0.616	-0.132
1	69627291	69627738	ENSRNOG00000015271	1e-17	+	69627291	69627738	0	1	447,	0	-17	-15.9	2.8	-0.459	-1.15	0.387
1	69627827	69628126	ENSRNOG00000015271	1.3e-08	+	69627827	69628126	0	1	299,	0	-7.87	-6.96	2.76	-0.258	-0.565	-0.293
1	69681717	69686550	ENSRNOG00000050476	2e-13	+	69681717	69686550	0	4	461,96,92,6,	0,1772,3034,4827	-12.7	-11.7	3.55	-0.78	-1.74	-0.692
1	69845142	69845411	ENSRNOG00000047061	5e-22	+	69845142	69845411	0	1	269,	0	-21.3	-20.3	7.09	-0.432	-1.09	0.974
1	69845975	69846125	ENSRNOG00000047061	1e-25	+	69845975	69846125	0	1	150,	0	-25	-23.8	6.24	-0.247	-0.441	0.356
1	69858014	69858225	ENSRNOG00000022742	1.3e-32	+	69858014	69858225	0	1	211,	0	-31.9	-30.7	3.82	-0.244	-0.385	0.1
1	69858672	69859391	ENSRNOG00000022742	3.2e-83	+	69858672	69859391	0	1	719,	0	-82.5	-81.1	6.59	-1.61	-2.88	0.503
1	70229756	70229876	ENSRNOG00000014791	1.3e-16	+	70229756	70229876	0	1	120,	0	-15.9	-14.9	1.41	-0.429	-1.09	0.206
1	70231909	70232060	ENSRNOG00000014791	7.9e-16	+	70231909	70232060	0	1	151,	0	-15.1	-14.1	1.32	-0.244	-0.31	0.00643
1	70232178	70232269	ENSRNOG00000014791	2.5e-13	+	70232178	70232269	0	1	91,	0	-12.6	-11.6	1.24	-0.244	-0.348	-0.0173
1	70232746	70232987	ENSRNOG00000014791	1e-260	+	70232746	70232987	0	1	241,	0	-260	-259	2.33	-0.294	-0.727	0.0617
1	70233434	70233615	ENSRNOG00000014791	7.9e-20	+	70233434	70233615	0	1	181,	0	-19.1	-18.1	1.15	-15.1	-17.4	0.423
1	70233763	70234362	ENSRNOG00000014791	0	+	70233763	70234362	0	1	599,	0	-1750	#NAME?	10.3	-0.349	-0.892	0.0783
1	70234451	70234691	ENSRNOG00000014791	1.6e-50	+	70234451	70234691	0	1	240,	0	-49.8	-48.6	3.45	-0.242	-0.282	-0.00617
1	70236963	70237144	ENSRNOG00000014791	7.9e-15	+	70236963	70237144	0	1	181,	0	-14.1	-13.1	1.28	-3.67	-5.3	0.287
1	70265403	70265583	ENSRNOG00000015071	1e-05	+	70265403	70265583	0	1	180,	0	-4.98	-4.14	3.47	-0.244	-0.369	0.394
1	70266061	70266211	ENSRNOG00000015071	0.0049	+	70266061	70266211	0	1	150,	0	-2.31	-1.57	2.42	-0.255	-0.546	1
1	71260808	71260869	ENSRNOG00000034184	0.0033	+	71260808	71260869	0	1	61,	0	-2.48	-1.74	2.13	-0.184	-0.188	0
1	71261465	71261555	ENSRNOG00000034184	0.00068	+	71261465	71261555	0	1	90,	0	-3.17	-2.39	1.61	-0.247	-0.451	0.306
1	71261883	71262093	ENSRNOG00000034184	1e-17	+	71261883	71262093	0	1	210,	0	-17	-16	4.38	-0.332	-0.841	-0.602
1	71446071	71446249	ENSRNOG00000015456	4.6e-08	+	71446071	71446249	0	1	178,	0	-7.34	-6.44	1.67	-0.246	-0.433	0.126
1	71446337	71446958	ENSRNOG00000015456	2.5e-54	+	71446337	71446958	0	1	621,	0	-53.6	-52.4	4.61	-0.253	-0.521	-0.0718
1	72356879	72360251	ENSRNOG00000016279	1e-145	+	72356879	72360251	0	2	111,1146,	0,2226	-145	-144	6.03	-0.249	-0.475	0.0619
1	72385280	72385548	ENSRNOG00000016574	2e-32	+	72385280	72385548	0	1	268,	0	-31.7	-30.5	3.51	-0.252	-0.507	-0.143
1	72385696	72385875	ENSRNOG00000016574	7.9e-09	+	72385696	72385875	0	1	179,	0	-8.1	-7.19	2.45	-0.246	-0.432	0.198
1	72386171	72386618	ENSRNOG00000016574	3.2e-87	+	72386171	72386618	0	1	447,	0	-86.5	-85.1	4.43	-0.42	-1.07	-0.281
1	72400571	72400780	ENSRNOG00000016608	5.4e-07	+	72400571	72400780	0	1	209,	0	-6.27	-5.39	2.07	-0.288	-0.704	-0.317
1	72400868	72400988	ENSRNOG00000016608	0.0021	+	72400868	72400988	0	1	120,	0	-2.68	-1.93	1.52	-0.255	-0.545	-0.372
1	72401166	72401464	ENSRNOG00000016608	0	+	72401166	72401464	0	1	298,	0	-409	#NAME?	12.6	-0.242	-0.28	0.00127
1	72402058	72402327	ENSRNOG00000016608	3.2e-62	+	72402058	72402327	0	1	269,	0	-61.5	-60.2	12.4	-0.379	-0.971	-0.458
1	72555639	72555700	ENSRNOG00000016877	0.00091	+	72555639	72555700	0	1	61,	0	-3.04	-2.27	1.31	-0.31	-0.778	-0.399
1	72559924	72560074	ENSRNOG00000016877	4.9e-05	+	72559924	72560074	0	1	150,	0	-4.31	-3.49	1.38	-0.37	-0.948	-0.322
1	72560163	72561364	ENSRNOG00000016877	1e-282	+	72560163	72561364	0	1	1201,	0	-282	-280	10.5	-0.989	-2.04	-0.215
1	72561603	72561724	ENSRNOG00000016877	7.9e-14	+	72561603	72561724	0	1	121,	0	-13.1	-12.1	2.48	-0.246	-0.417	-0.194
1	72562293	72562444	ENSRNOG00000016877	2.5e-11	+	72562293	72562444	0	1	151,	0	-10.6	-9.6	2.01	-0.599	-1.42	-0.621
1	72562773	72563103	ENSRNOG00000016877	2.1e-06	+	72562773	72563103	0	1	330,	0	-5.68	-4.82	1.7	-0.261	-0.585	-0.18
1	72584304	72584482	ENSRNOG00000016930	1e-11	+	72584304	72584482	0	1	178,	0	-11	-10	1.61	-0.449	-1.13	0.325
1	72701089	72701209	ENSRNOG00000028273	3.2e-13	+	72701089	72701209	0	1	120,	0	-12.5	-11.5	4.88	-0.244	-0.361	0.27
1	72701444	72701593	ENSRNOG00000028273	2e-18	+	72701444	72701593	0	1	149,	0	-17.7	-16.7	1.92	-0.357	-0.909	-0.223
1	72755961	72756082	ENSRNOG00000017795	2e-14	+	72755961	72756082	0	1	121,	0	-13.7	-12.7	3.16	-0.251	-0.496	0.32
1	72757078	72757379	ENSRNOG00000018090	2e-16	+	72757078	72757379	0	1	301,	0	-15.7	-14.7	11.2	-0.251	-0.503	-0.467
1	72779500	72781780	ENSRNOG00000018090	1.6e-95	+	72779500	72781780	0	2	91,120,	0,2160	-94.8	-93.4	1.55	-2.29	-3.71	0.212
1	72783341	72783612	ENSRNOG00000018090	1e-298	+	72783341	72783612	0	1	271,	0	-298	-296	3.73	-1.82	-3.14	0.292
1	72786801	72787010	ENSRNOG00000038607	2.3e-07	+	72786801	72787010	0	1	209,	0	-6.64	-5.75	3.51	-0.235	-0.258	0.0849
1	72860277	72860457	ENSRNOG00000018217	5e-12	+	72860277	72860457	0	1	180,	0	-11.3	-10.3	2.54	-0.435	-1.1	0.515
1	72867601	72867811	ENSRNOG00000018217	2.5e-51	+	72867601	72867811	0	1	210,	0	-50.6	-49.3	1.58	-0.752	-1.69	-0.172
1	72881443	72881756	ENSRNOG00000038600	0.0018	+	72881443	72881756	0	2	45,16,	0,297	-2.75	-1.99	1.78	-0.244	-0.313	-0.263
1	72881905	72882056	ENSRNOG00000038600	3.3e-05	+	72881905	72882056	0	1	151,	0	-4.48	-3.66	2.66	-0.242	-0.281	0.15
1	72889269	72892952	ENSRNOG00000028041	1.5e-09	+	72889269	72892952	0	6	45,43,14,24,33,19,	0,1742,1899,2336,2559,3664	-8.82	-7.89	2.31	-0.936	-1.97	0.728
1	72895719	72896251	ENSRNOG00000028041	1.5e-05	+	72895719	72896251	0	2	57,33,	0,499	-4.83	-3.99	1.43	-0.252	-0.508	-0.195
1	72925597	72925898	ENSRNOG00000053828	1e-121	+	72925597	72925898	0	1	301,	0	-121	-120	1.7	-0.95	-1.99	0.136
1	72982083	72982710	ENSRNOG00000027919	4e-88	+	72982083	72982710	0	1	627,	0	-87.4	-86	4.49	-0.254	-0.529	0.0958
1	73719150	73719442	ENSRNOG00000018616	5e-57	+	73719150	73719442	0	1	292,	0	-56.3	-55.1	6.91	-0.247	-0.459	-0.171
1	73721470	73722036	ENSRNOG00000018621	0	+	73721470	73722036	0	2	302,204,	0,362	-416	#NAME?	11.5	-0.244	-0.302	-0.00896
1	75394422	75394758	ENSRNOG00000014193	6.3e-27	+	75394422	75394758	0	2	10,230,	0,106	-26.2	-25.1	3.24	-0.663	-1.54	0.614
1	77968084	77968205	ENSRNOG00000021800	0.00036	+	77968084	77968205	0	1	121,	0	-3.44	-2.65	11.7	-0.161	-0.164	0.415
1	77975073	77975164	ENSRNOG00000021800	0.00036	+	77975073	77975164	0	1	91,	0	-3.44	-2.65	9.11	-0.137	-0.138	0.322
1	78012342	78012638	ENSRNOG00000001494	1e-239	+	78012342	78012638	0	1	296,	0	-239	-237	2.28	-5.48	-7.29	-0.329
1	78015721	78015871	ENSRNOG00000001493	1.8e-08	+	78015721	78015871	0	1	150,	0	-7.75	-6.84	2.15	-0.244	-0.387	-0.12
1	78023170	78023617	ENSRNOG00000001493	1.6e-24	+	78023170	78023617	0	1	447,	0	-23.8	-22.7	3.67	-0.315	-0.795	-0.224
1	78029686	78029747	ENSRNOG00000001492	3.2e-06	+	78029686	78029747	0	1	61,	0	-5.49	-4.63	1.24	-0.576	-1.38	-0.381
1	78035332	78035752	ENSRNOG00000001492	0	+	78035332	78035752	0	1	420,	0	-1360	#NAME?	8.56	-2.51	-3.96	-0.224
1	78053840	78053961	ENSRNOG00000001492	1.5e-08	+	78053840	78053961	0	1	121,	0	-7.81	-6.9	1.32	-0.259	-0.572	-0.0937
1	78079384	78079683	ENSRNOG00000021390	6.3e-45	+	78079384	78079683	0	1	299,	0	-44.2	-43	3.15	-0.247	-0.441	0.101
1	78148576	78148875	ENSRNOG00000060587	7.9e-53	+	78148576	78148875	0	1	299,	0	-52.1	-50.8	5.05	-0.321	-0.812	-0.311
1	78369771	78374971	ENSRNOG00000015229	2.5e-32	+	78369771	78374971	0	5	160,111,223,152,15,	0,451,3155,4358,5185	-31.6	-30.4	2.23	-1.77	-3.08	0.275
1	78387367	78388748	ENSRNOG00000015229	0	+	78387367	78388748	0	1	1381,	0	-356	#NAME?	10.1	-0.429	-1.09	-0.131
1	78390576	78390697	ENSRNOG00000015229	4.5e-05	+	78390576	78390697	0	1	121,	0	-4.35	-3.53	1.57	-0.244	-0.347	0.101
1	78420221	78420427	ENSRNOG00000015304	7.9e-87	+	78420221	78420427	0	1	206,	0	-86.1	-84.8	3.74	-0.247	-0.457	-0.0344
1	78671120	78671209	ENSRNOG00000015865	2.5e-32	+	78671120	78671209	0	1	89,	0	-31.6	-30.5	4.05	-0.447	-1.12	-0.659
1	78711047	78711197	ENSRNOG00000015948	2.5e-05	+	78711047	78711197	0	1	150,	0	-4.61	-3.78	4.05	-0.198	-0.205	-0.0365
1	78722317	78722484	ENSRNOG00000015948	0.0014	+	78722317	78722484	0	2	50,41,	0,126	-2.84	-2.08	2.01	-0.242	-0.282	-0.193
1	78735707	78736067	ENSRNOG00000016145	1e-114	+	78735707	78736067	0	1	360,	0	-114	-112	5.59	-0.328	-0.832	-0.228
1	78795814	78796082	ENSRNOG00000016434	7.9e-70	+	78795814	78796082	0	1	268,	0	-69.1	-67.8	8.38	-0.506	-1.24	-0.512
1	78800753	78800873	ENSRNOG00000052256	7.9e-15	+	78800753	78800873	0	1	120,	0	-14.1	-13	2.66	-0.325	-0.824	0.278
1	78811588	78812364	ENSRNOG00000052256	0	+	78811588	78812364	0	1	776,	0	-1150	#NAME?	5.6	-2	-3.36	-0.171
1	78833366	78833516	ENSRNOG00000016756	0.00038	+	78833366	78833516	0	1	150,	0	-3.42	-2.63	7.16	-0.296	-0.738	1.89
1	78836305	78836546	ENSRNOG00000016756	2.2e-09	+	78836305	78836546	0	1	241,	0	-8.66	-7.73	13	-0.244	-0.342	0.807
1	78876593	78878061	ENSRNOG00000016863	0	+	78876593	78878061	0	1	1468,	0	-2050	#NAME?	2.59	-19.4	-21.9	0.173
1	78878239	78878779	ENSRNOG00000016863	0	+	78878239	78878779	0	1	540,	0	-1010	#NAME?	4.78	-0.762	-1.7	0.101
1	78893420	78894149	ENSRNOG00000027944	3.2e-71	+	78893420	78894149	0	2	8,411,	0,318	-70.5	-69.2	3.34	-1	-2.06	0.267
1	78894388	78894508	ENSRNOG00000027944	6.3e-32	+	78894388	78894508	0	1	120,	0	-31.2	-30.1	1.5	-0.391	-1	0.147
1	78894956	78895870	ENSRNOG00000027944	0	+	78894956	78895870	0	2	77,313,	0,601	-1470	#NAME?	11.6	-0.295	-0.735	0.0689
1	78933401	78933642	ENSRNOG00000027936	3.8e-06	+	78933401	78933642	0	1	241,	0	-5.42	-4.57	15.6	-0.244	-0.37	-0.389
1	78933791	78933942	ENSRNOG00000027936	1.6e-05	+	78933791	78933942	0	1	151,	0	-4.79	-3.96	2.14	-0.244	-0.354	-0.177
1	78934420	78934781	ENSRNOG00000027936	5e-17	+	78934420	78934781	0	1	361,	0	-16.3	-15.3	3.14	-0.242	-0.282	0.0183
1	79649622	79649772	ENSRNOG00000017699	0.00072	+	79649622	79649772	0	1	150,	0	-3.14	-2.36	4.68	-0.277	-0.661	-2.17
1	79656989	79657050	ENSRNOG00000017699	0.0013	+	79656989	79657050	0	1	61,	0	-2.87	-2.11	4.42	-0.143	-0.146	0.585
1	79771671	79771822	ENSRNOG00000057645	0.00069	+	79771671	79771822	0	1	151,	0	-3.16	-2.38	2.71	-0.196	-0.203	0
1	79865364	79865719	ENSRNOG00000013847	0	+	79865364	79865719	0	1	355,	0	-354	#NAME?	5.87	-0.244	-0.34	-0.0196
1	79908282	79908462	ENSRNOG00000014132	5.2e-07	+	79908282	79908462	0	1	180,	0	-6.28	-5.4	2.99	-0.295	-0.733	0.417
1	79910944	79911124	ENSRNOG00000014132	1.6e-06	+	79910944	79911124	0	1	180,	0	-5.8	-4.94	4.68	-0.245	-0.403	0.407
1	79911515	79911753	ENSRNOG00000014252	2.2e-08	+	79911515	79911753	0	1	238,	0	-7.66	-6.75	2.43	-0.244	-0.352	0.0544
1	79911931	79912199	ENSRNOG00000014252	6.3e-12	+	79911931	79912199	0	1	268,	0	-11.2	-10.2	2.43	-0.365	-0.932	-0.417
1	79912316	79912733	ENSRNOG00000014252	0	+	79912316	79912733	0	1	417,	0	-1160	#NAME?	20.3	-0.289	-0.708	0.124
1	79913118	79913238	ENSRNOG00000014252	1e-16	+	79913118	79913238	0	1	120,	0	-16	-15	1.84	-1.34	-2.53	-0.64
1	79913949	79914128	ENSRNOG00000014252	5.6e-07	+	79913949	79914128	0	1	179,	0	-6.25	-5.38	3.9	-0.246	-0.436	-0.183
1	79970451	79970601	ENSRNOG00000061526	1.2e-05	+	79970451	79970601	0	1	150,	0	-4.91	-4.07	2.04	-0.244	-0.354	-0.169
1	79970749	79970810	ENSRNOG00000061526	0.003	+	79970749	79970810	0	1	61,	0	-2.52	-1.77	3.69	-0.242	-0.393	2
1	79979025	79979205	ENSRNOG00000061526	6.2e-08	+	79979025	79979205	0	1	180,	0	-7.21	-6.31	2.12	-0.244	-0.372	0.174
1	79985371	79986296	ENSRNOG00000014984	0	+	79985371	79986296	0	1	925,	0	-819	#NAME?	7.68	-5.48	-7.3	-0.35
1	79999124	79999364	ENSRNOG00000015085	3.2e-21	+	79999124	79999364	0	1	240,	0	-20.5	-19.4	3.07	-0.244	-0.295	0.02
1	80003113	80003173	ENSRNOG00000060146	0.0026	+	80003113	80003173	0	1	60,	0	-2.59	-1.84	3.25	-0.225	-0.24	-1
1	80042926	80043284	ENSRNOG00000008815	5.1e-08	+	80042926	80043284	0	1	358,	0	-7.29	-6.39	3.7	-0.244	-0.316	-0.0879
1	80043522	80044536	ENSRNOG00000008815	2.5e-42	+	80043522	80044536	0	1	1014,	0	-41.6	-40.4	6.84	-0.267	-0.611	0.136
1	80057113	80058583	ENSRNOG00000015844	2e-61	+	80057113	80058583	0	2	102,79,	0,1391	-60.7	-59.4	2.13	-0.257	-0.557	0.076
1	80118892	80118952	ENSRNOG00000030127	9.3e-08	+	80118892	80118952	0	1	60,	0	-7.03	-6.14	1.23	-0.248	-0.464	0.086
1	80135450	80135778	ENSRNOG00000016362	2.5e-11	+	80135450	80135778	0	1	328,	0	-10.6	-9.67	13.3	-0.281	-0.68	1.32
1	80136671	80136761	ENSRNOG00000016362	0.00089	+	80136671	80136761	0	1	90,	0	-3.05	-2.28	2.8	-0.251	-0.494	1
1	80158307	80159078	ENSRNOG00000025890	1e-208	+	80158307	80159078	0	1	771,	0	-208	-207	5.38	-0.29	-0.714	-0.0945
1	80159137	80159227	ENSRNOG00000025890	0.00093	+	80159137	80159227	0	1	90,	0	-3.03	-2.26	1.53	-0.234	-0.257	-0.0178
1	80159818	80160145	ENSRNOG00000025890	0	+	80159818	80160145	0	1	327,	0	-549	#NAME?	9.13	-0.634	-1.49	0.291
1	80199343	80199433	ENSRNOG00000016603	6.5e-10	+	80199343	80199433	0	1	90,	0	-9.19	-8.25	1.88	-0.247	-0.461	-0.185
1	80208120	80208329	ENSRNOG00000016603	6.3e-27	+	80208120	80208329	0	1	209,	0	-26.2	-25.1	2.72	-0.277	-0.662	0.199
1	80306684	80307104	ENSRNOG00000017753	1e-125	+	80306684	80307104	0	1	420,	0	-125	-123	5.95	-0.243	-0.285	-0.00182
1	80417455	80422622	ENSRNOG00000017468	1.3e-97	+	80417455	80422622	0	2	170,36,	0,5131	-96.9	-95.5	5.3	-0.243	-0.288	0.00565
1	80432010	80432249	ENSRNOG00000043378	0.00011	+	80432010	80432249	0	1	239,	0	-3.95	-3.15	3.69	-0.236	-0.261	0.0431
1	80432367	80432875	ENSRNOG00000043378	2e-32	+	80432367	80432875	0	1	508,	0	-31.7	-30.6	7.69	-0.269	-0.622	-0.401
1	80490647	80490828	ENSRNOG00000049605	3.7e-07	+	80490647	80490828	0	1	181,	0	-6.43	-5.55	6.25	-0.255	-0.539	0.807
1	80920746	80920897	ENSRNOG00000029336	4e-30	+	80920746	80920897	0	1	151,	0	-29.4	-28.2	3.18	-0.267	-0.613	-0.146
1	80936893	80938302	ENSRNOG00000029336	1e-169	+	80936893	80938302	0	1	1409,	0	-169	-167	4.07	-0.269	-0.621	-0.0454
1	80938631	80938871	ENSRNOG00000029336	1e-106	+	80938631	80938871	0	1	240,	0	-106	-105	2.47	-0.449	-1.13	0.159
1	80939290	80940010	ENSRNOG00000029336	0	+	80939290	80940010	0	1	720,	0	-326	#NAME?	4.06	-0.244	-0.296	0.0013
1	80956260	80956529	ENSRNOG00000029022	2e-72	+	80956260	80956529	0	1	269,	0	-71.7	-70.4	6.26	-0.299	-0.744	0.304
1	80956855	80956916	ENSRNOG00000029022	0.0054	+	80956855	80956916	0	1	61,	0	-2.27	-1.54	1.5	-0.247	-0.437	0.392
1	80957004	80957213	ENSRNOG00000029022	1e-10	+	80957004	80957213	0	1	209,	0	-9.98	-9.03	4.42	-0.239	-0.268	-0.0681
1	80957717	80957897	ENSRNOG00000029022	0.0001	+	80957717	80957897	0	1	180,	0	-4	-3.19	1.8	-0.244	-0.35	0.126
1	80957955	80958046	ENSRNOG00000029022	0.00058	+	80957955	80958046	0	1	91,	0	-3.24	-2.46	1.47	-0.244	-0.292	0.0541
1	80958372	80958759	ENSRNOG00000029022	4e-39	+	80958372	80958759	0	1	387,	0	-38.4	-37.2	5.14	-0.254	-0.534	-0.201
1	80958818	80958878	ENSRNOG00000029022	0.00017	+	80958818	80958878	0	1	60,	0	-3.78	-2.98	4.77	-0.127	-0.128	0
1	81099113	81099174	ENSRNOG00000032625	6e-05	+	81099113	81099174	0	1	61,	0	-4.22	-3.4	1.59	-0.247	-0.456	0.286
1	81099770	81099890	ENSRNOG00000032625	2e-05	+	81099770	81099890	0	1	120,	0	-4.7	-3.87	1.73	-0.292	-0.721	0.433
1	81381694	81381931	ENSRNOG00000019802	3.2e-85	+	81381694	81381931	0	1	237,	0	-84.5	-83.2	1.95	-0.423	-1.08	0.128
1	81395840	81395990	ENSRNOG00000046500	3.5e-06	+	81395840	81395990	0	1	150,	0	-5.46	-4.61	2.8	-0.244	-0.301	0.111
1	81396639	81396700	ENSRNOG00000046500	0.0013	+	81396639	81396700	0	1	61,	0	-2.89	-2.13	1.62	-0.257	-0.555	-0.495
1	81396907	81399672	ENSRNOG00000046500	0	+	81396907	81399672	0	2	180,1219,	0,1546	-1070	#NAME?	13.5	-0.244	-0.349	0.011
1	81476237	81479909	ENSRNOG00000055259	0.002	+	81476237	81479909	0	2	40,21,	0,3651	-2.69	-1.94	2	-0.246	-0.418	0.737
1	81952066	81954564	ENSRNOG00000055761	1.4e-07	+	81952066	81954564	0	2	102,196,	0,2302	-6.86	-5.98	1.96	-0.346	-0.885	-0.362
1	81955158	81955426	ENSRNOG00000055761	4e-51	+	81955158	81955426	0	1	268,	0	-50.4	-49.1	3.17	-0.782	-1.74	0.474
1	81955663	81955753	ENSRNOG00000055761	0.00068	+	81955663	81955753	0	1	90,	0	-3.17	-2.39	1.6	-0.251	-0.501	-0.316
1	81955871	81956110	ENSRNOG00000055761	6.3e-32	+	81955871	81956110	0	1	239,	0	-31.2	-30.1	2.72	-0.492	-1.22	-0.382
1	81956555	81957329	ENSRNOG00000055761	1e-151	+	81956555	81957329	0	1	774,	0	-151	-150	6.88	-0.244	-0.347	-0.026
1	82090518	82093525	ENSRNOG00000047526	1.6e-27	+	82090518	82093525	0	2	106,164,	0,2843	-26.8	-25.7	5.91	-0.244	-0.375	0.0986
1	82093733	82093943	ENSRNOG00000047526	1.5e-10	+	82093733	82093943	0	1	210,	0	-9.82	-8.88	2.4	-0.262	-0.59	0.293
1	82094420	82094779	ENSRNOG00000047526	3.2e-13	+	82094420	82094779	0	1	359,	0	-12.5	-11.5	2.87	-0.291	-0.718	-0.379
1	82094868	82095496	ENSRNOG00000047526	1e-166	+	82094868	82095496	0	1	628,	0	-166	-164	9.7	-0.244	-0.304	0.0161
1	82095972	82096272	ENSRNOG00000047526	2e-27	+	82095972	82096272	0	1	300,	0	-26.7	-25.6	3.35	-0.288	-0.701	0.271
1	82097346	82097526	ENSRNOG00000047526	5e-22	+	82097346	82097526	0	1	180,	0	-21.3	-20.3	1.73	-0.26	-0.579	0.102
1	82157239	82157750	ENSRNOG00000056118	3.2e-24	+	82157239	82157750	0	1	511,	0	-23.5	-22.4	2.66	-0.244	-0.373	0.04
1	82162314	82162525	ENSRNOG00000056118	5e-17	+	82162314	82162525	0	1	211,	0	-16.3	-15.3	1.77	-0.244	-0.363	-0.0479
1	82183648	82183828	ENSRNOG00000020489	3.2e-20	+	82183648	82183828	0	1	180,	0	-19.5	-18.4	3.85	-0.778	-1.73	-0.921
1	82229730	82230300	ENSRNOG00000052687	1e-210	+	82229730	82230300	0	1	570,	0	-210	-209	9.54	-0.35	-0.894	-0.244
1	82230359	82230899	ENSRNOG00000052687	1e-264	+	82230359	82230899	0	1	540,	0	-264	-262	5.19	-0.244	-0.305	-0.0062
1	82231348	82231499	ENSRNOG00000052687	1.6e-16	+	82231348	82231499	0	1	151,	0	-15.8	-14.8	1.22	-5.15	-6.93	0.41
1	82413155	82413244	ENSRNOG00000020596	3.2e-11	+	82413155	82413244	0	1	89,	0	-10.5	-9.5	2.99	-0.244	-0.387	0.181
1	82418093	82418657	ENSRNOG00000020596	0	+	82418093	82418657	0	1	564,	0	-445	#NAME?	7.16	-1.5	-2.74	-0.247
1	82452468	82452615	ENSRNOG00000020635	6.3e-13	+	82452468	82452615	0	1	147,	0	-12.2	-11.2	2.6	-0.244	-0.343	0.0995
1	82461459	82461606	ENSRNOG00000020635	2.3e-07	+	82461459	82461606	0	1	147,	0	-6.63	-5.74	1.87	-0.244	-0.354	-0.109
1	82473736	82473916	ENSRNOG00000028753	1.3e-37	+	82473736	82473916	0	1	180,	0	-36.9	-35.7	4.6	-0.25	-0.486	-0.154
1	82479304	82479751	ENSRNOG00000028753	0	+	82479304	82479751	0	1	447,	0	-458	#NAME?	11.4	-1.71	-3	-0.435
1	82480313	82480700	ENSRNOG00000020652	2e-22	+	82480313	82480700	0	1	387,	0	-21.7	-20.6	4.19	-0.244	-0.31	0.0403
1	82480907	82480997	ENSRNOG00000020652	0.00063	+	82480907	82480997	0	1	90,	0	-3.2	-2.42	2.68	-0.245	-0.406	-0.71
1	83965757	83965878	ENSRNOG00000028891	0.00028	+	83965757	83965878	0	1	121,	0	-3.55	-2.76	2.1	-0.247	-0.461	-0.459
1	83968645	83969017	ENSRNOG00000028891	0.00013	+	83968645	83969017	0	2	79,72,	0,300	-3.87	-3.06	3.36	-0.244	-0.338	-0.433
1	83969408	83969559	ENSRNOG00000028891	5.8e-08	+	83969408	83969559	0	1	151,	0	-7.24	-6.34	1.65	-0.369	-0.945	0.356
1	84009267	84009418	ENSRNOG00000037715	2.4e-05	+	84009267	84009418	0	1	151,	0	-4.62	-3.79	2.93	-0.329	-0.834	-0.655
1	84015652	84015983	ENSRNOG00000037715	1e-22	+	84015652	84015983	0	1	331,	0	-22	-20.9	3.48	-0.257	-0.558	-0.222
1	84090742	84091132	ENSRNOG00000020867	0	+	84090742	84091132	0	1	390,	0	-648	#NAME?	7.15	-0.399	-1.02	-0.106
1	84280944	84283499	ENSRNOG00000037690	0.00093	+	84280944	84283499	0	2	70,80,	0,2475	-3.03	-2.26	1.92	-0.273	-0.639	0.42
1	84283797	84284126	ENSRNOG00000037690	5e-21	+	84283797	84284126	0	1	329,	0	-20.3	-19.2	8.15	-0.291	-0.716	0.619
1	84295678	84296367	ENSRNOG00000024363	1e-145	+	84295678	84296367	0	1	689,	0	-145	-144	12.5	-0.281	-0.682	-0.155
1	84322291	84322531	ENSRNOG00000018369	1.4e-08	+	84322291	84322531	0	1	240,	0	-7.85	-6.94	5.21	-0.244	-0.378	-0.464
1	84322799	84322979	ENSRNOG00000018369	7.4e-06	+	84322799	84322979	0	1	180,	0	-5.13	-4.28	22.1	-0.165	-0.169	0.515
1	84323037	84323247	ENSRNOG00000018369	4e-14	+	84323037	84323247	0	1	210,	0	-13.4	-12.4	6.07	-0.255	-0.543	0.469
1	84328562	84328743	ENSRNOG00000020835	4.2e-05	+	84328562	84328743	0	1	181,	0	-4.38	-3.56	3.35	-0.244	-0.381	0.447
1	84336172	84336802	ENSRNOG00000020835	0	+	84336172	84336802	0	1	630,	0	-1120	#NAME?	15.4	-1.7	-2.99	-0.338
1	84384035	84384125	ENSRNOG00000018408	1.5e-05	+	84384035	84384125	0	1	90,	0	-4.81	-3.97	1.54	-0.25	-0.485	-0.234
1	84384273	84384573	ENSRNOG00000018408	5e-69	+	84384273	84384573	0	1	300,	0	-68.3	-67	9.99	-0.244	-0.339	0.0702
1	84449865	84450162	ENSRNOG00000018677	1e-133	+	84449865	84450162	0	1	297,	0	-133	-132	6.72	-0.269	-0.621	-0.147
1	84542444	84542654	ENSRNOG00000046338	4e-26	+	84542444	84542654	0	1	210,	0	-25.4	-24.3	4.99	-0.249	-0.47	0.271
1	84542861	84542982	ENSRNOG00000046338	9.1e-06	+	84542861	84542982	0	1	121,	0	-5.04	-4.2	3.29	-0.255	-0.546	-0.848
1	84543279	84543340	ENSRNOG00000046338	0.0023	+	84543279	84543340	0	1	61,	0	-2.64	-1.88	1.85	-0.243	-0.288	0.275
1	84543577	84543906	ENSRNOG00000046338	6.3e-35	+	84543577	84543906	0	1	329,	0	-34.2	-33.1	5.47	-0.251	-0.505	0.245
1	84584774	84592537	ENSRNOG00000018885	3.2e-09	+	84584774	84592537	0	2	48,133,	0,7630	-8.49	-7.57	2.36	-0.584	-1.39	-0.718
1	84594628	84595167	ENSRNOG00000018885	1e-171	+	84594628	84595167	0	1	539,	0	-171	-170	12.5	-0.784	-1.74	0.5
1	84652631	84653153	ENSRNOG00000050995	2e-18	+	84652631	84653153	0	1	522,	0	-17.7	-16.7	19.5	-0.241	-0.276	0.0329
1	84653267	84653384	ENSRNOG00000050995	1.6e-06	+	84653267	84653384	0	1	117,	0	-5.8	-4.94	4.68	-0.247	-0.437	0.766
1	84685930	84686111	ENSRNOG00000029805	1.6e-23	+	84685930	84686111	0	1	181,	0	-22.8	-21.7	3.28	-0.371	-0.953	0.49
1	84696426	84696607	ENSRNOG00000029805	2e-07	+	84696426	84696607	0	1	181,	0	-6.69	-5.8	3.63	-0.244	-0.367	0.343
1	84696906	84697086	ENSRNOG00000029805	3.5e-05	+	84696906	84697086	0	1	180,	0	-4.45	-3.63	19.5	-0.265	-0.603	-2.17
1	84697385	84697535	ENSRNOG00000029805	0.00028	+	84697385	84697535	0	1	150,	0	-3.55	-2.76	2.22	-0.225	-0.241	0.0354
1	84698043	84698104	ENSRNOG00000029805	9.8e-05	+	84698043	84698104	0	1	61,	0	-4.01	-3.21	3.3	-0.231	-0.251	0.585
1	84698403	84698703	ENSRNOG00000029805	3.2e-14	+	84698403	84698703	0	1	300,	0	-13.5	-12.5	3.18	-0.378	-0.969	-0.562
1	85021377	85021797	ENSRNOG00000019129	2.5e-12	+	85021377	85021797	0	1	420,	0	-11.6	-10.6	11.7	-0.271	-0.63	0.552
1	85037602	85037812	ENSRNOG00000019129	3.2e-12	+	85037602	85037812	0	1	210,	0	-11.5	-10.5	4.01	-0.271	-0.628	-0.515
1	85120268	85120809	ENSRNOG00000019254	1.6e-72	+	85120268	85120809	0	1	541,	0	-71.8	-70.5	5.25	-0.295	-0.735	0.203
1	85200922	85201221	ENSRNOG00000019883	3.2e-13	+	85200922	85201221	0	1	299,	0	-12.5	-11.5	2.6	-0.249	-0.475	-0.165
1	85216900	85217079	ENSRNOG00000054506	1.6e-05	+	85216900	85217079	0	1	179,	0	-4.8	-3.96	4.83	-0.247	-0.445	-0.737
1	85360688	85360779	ENSRNOG00000019831	3.9e-05	+	85360688	85360779	0	1	91,	0	-4.41	-3.59	1.87	-0.246	-0.418	-0.211
1	85372888	85373009	ENSRNOG00000019702	7.2e-06	+	85372888	85373009	0	1	121,	0	-5.14	-4.29	1.52	-0.322	-0.817	-0.377
1	85380965	85381292	ENSRNOG00000058388	1.6e-24	+	85380965	85381292	0	1	327,	0	-23.8	-22.7	6.18	-0.311	-0.782	0.588
1	85396872	85397112	ENSRNOG00000030266	1.4e-10	+	85396872	85397112	0	1	240,	0	-9.84	-8.9	3.5	-0.242	-0.279	0.0589
1	85397440	85398085	ENSRNOG00000030266	0.00076	+	85397440	85398085	0	2	22,99,	0,546	-3.12	-2.35	3.25	-0.245	-0.398	-0.737
1	85398622	85399101	ENSRNOG00000030266	6.3e-20	+	85398622	85399101	0	1	479,	0	-19.2	-18.1	3.74	-0.245	-0.396	0.125
1	85399429	85399639	ENSRNOG00000030266	3e-07	+	85399429	85399639	0	1	210,	0	-6.53	-5.65	7.81	-0.234	-0.256	0.387
1	85437779	85448314	ENSRNOG00000032034	0	+	85437779	85448314	0	4	74,84,163,8,	0,316,9432,10527	-1150	#NAME?	3.68	-20.4	-22.8	0.424
1	86923679	86923769	ENSRNOG00000019962	5.5e-05	+	86923679	86923769	0	1	90,	0	-4.26	-3.44	3.53	-0.224	-0.239	0.123
1	86948917	86949659	ENSRNOG00000020102	3.2e-43	+	86948917	86949659	0	2	113,247,	0,495	-42.5	-41.3	3.79	-0.255	-0.539	-0.142
1	87009758	87009847	ENSRNOG00000020308	3.2e-19	+	87009758	87009847	0	1	89,	0	-18.5	-17.5	2.75	-0.245	-0.407	-0.177
1	87228520	87228610	ENSRNOG00000020676	2.5e-18	+	87228520	87228610	0	1	90,	0	-17.6	-16.5	3.07	-0.242	-0.28	-0.0235
1	87567453	87567572	ENSRNOG00000055519	7.6e-06	+	87567453	87567572	0	1	119,	0	-5.12	-4.27	2.65	-0.244	-0.347	-0.243
1	87568280	87568694	ENSRNOG00000055519	1.3e-44	+	87568280	87568694	0	1	414,	0	-43.9	-42.7	6.53	-0.244	-0.366	0.0836
1	87656737	87657038	ENSRNOG00000029043	1e-170	+	87656737	87657038	0	1	301,	0	-170	-168	6.73	-0.251	-0.497	0.106
1	87657337	87657668	ENSRNOG00000029043	5e-09	+	87657337	87657668	0	1	331,	0	-8.3	-7.38	2.33	-0.244	-0.342	0.0528
1	87657727	87658358	ENSRNOG00000029043	1e-199	+	87657727	87658358	0	1	631,	0	-199	-197	7.47	-0.251	-0.497	0.098
1	87658597	87658958	ENSRNOG00000029043	1e-225	+	87658597	87658958	0	1	361,	0	-225	-223	7.84	-0.251	-0.496	0.1
1	87659107	87659168	ENSRNOG00000029043	0.0002	+	87659107	87659168	0	1	61,	0	-3.69	-2.9	2.29	-0.244	-0.31	0.316
1	87659857	87660368	ENSRNOG00000029043	7.9e-12	+	87659857	87660368	0	1	511,	0	-11.1	-10.1	2.38	-0.26	-0.577	0.144
1	87708561	87708742	ENSRNOG00000029043	4e-12	+	87708561	87708742	0	1	181,	0	-11.4	-10.4	3.18	-0.244	-0.3	-0.0841
1	87708921	87710091	ENSRNOG00000029043	1e-104	+	87708921	87710091	0	1	1170,	0	-104	-103	8.17	-0.244	-0.342	-0.0316
1	88113474	88113772	ENSRNOG00000023931	6.3e-14	+	88113474	88113772	0	1	298,	0	-13.2	-12.2	5.53	-0.244	-0.34	-0.212
1	88114604	88114724	ENSRNOG00000023931	0.00016	+	88114604	88114724	0	1	120,	0	-3.79	-2.98	16.9	-0.137	-0.138	0.322
1	88115408	88115617	ENSRNOG00000023931	1.1e-09	+	88115408	88115617	0	1	209,	0	-8.97	-8.04	7.16	-0.244	-0.326	-0.401
1	88182363	88182513	ENSRNOG00000055286	0.0087	+	88182363	88182513	0	1	150,	0	-2.06	-1.34	2.6	-0.218	-0.23	0.193
1	88265090	88266912	ENSRNOG00000055119	2.5e-18	+	88265090	88266912	0	2	166,74,	0,1748	-17.6	-16.5	3.8	-0.244	-0.337	0.111
1	88457623	88461901	ENSRNOG00000020762	1e-163	+	88457623	88461901	0	2	33,388,	0,3890	-163	-162	10.9	-0.325	-0.824	-0.231
1	88463819	88463970	ENSRNOG00000020762	2e-10	+	88463819	88463970	0	1	151,	0	-9.69	-8.74	1.68	-0.247	-0.448	0.111
1	88464269	88464420	ENSRNOG00000020762	6.3e-13	+	88464269	88464420	0	1	151,	0	-12.2	-11.2	1.88	-0.244	-0.366	0.0689
1	88542034	88542364	ENSRNOG00000037556	1e-200	+	88542034	88542364	0	1	330,	0	-200	-198	8.08	-0.26	-0.582	0.16
1	88542572	88542842	ENSRNOG00000037556	6.3e-31	+	88542572	88542842	0	1	270,	0	-30.2	-29.1	3.28	-0.258	-0.564	0.2
1	88543319	88544096	ENSRNOG00000037556	2.5e-59	+	88543319	88544096	0	1	777,	0	-58.6	-57.4	6.57	-0.318	-0.804	0.203
1	88590737	88590977	ENSRNOG00000020777	1e-107	+	88590737	88590977	0	1	240,	0	-107	-105	4.62	-0.247	-0.439	-0.0879
1	88591455	88591725	ENSRNOG00000020777	5e-35	+	88591455	88591725	0	1	270,	0	-34.3	-33.1	2.86	-0.253	-0.525	-0.139
1	88602856	88602947	ENSRNOG00000020777	0.00093	+	88602856	88602947	0	1	91,	0	-3.03	-2.26	1.61	-0.281	-0.679	0.562
1	88603065	88603335	ENSRNOG00000020777	4e-51	+	88603065	88603335	0	1	270,	0	-50.4	-49.1	5.43	-0.273	-0.639	0.255
1	88603573	88603933	ENSRNOG00000020777	2.5e-17	+	88603573	88603933	0	1	360,	0	-16.6	-15.5	4.28	-0.246	-0.432	0.139
1	88604141	88604441	ENSRNOG00000020777	1e-15	+	88604141	88604441	0	1	300,	0	-15	-14	4.09	-0.269	-0.621	0.445
1	88612132	88613041	ENSRNOG00000054776	4.2e-10	+	88612132	88613041	0	2	216,50,	0,859	-9.38	-8.44	2.07	-0.244	-0.38	-0.0888
1	88687144	88687614	ENSRNOG00000020799	5e-16	+	88687144	88687614	0	3	104,55,20,	0,181,450	-15.3	-14.3	3.04	-0.42	-1.07	0.62
1	88750461	88750582	ENSRNOG00000020821	1.3e-05	+	88750461	88750582	0	1	121,	0	-4.87	-4.03	2.65	-0.244	-0.369	-0.349
1	88766871	88768263	ENSRNOG00000025216	2.6e-09	+	88766871	88768263	0	3	61,79,35,	0,760,1357	-8.59	-7.66	2.26	-0.244	-0.311	0.0618
1	88779988	88780134	ENSRNOG00000048447	1e-287	+	88779988	88780134	0	3	18,27,97,	0,20,49	-287	-286	3.82	-0.419	-1.06	0.177
1	88879159	88879303	ENSRNOG00000020845	0.00024	+	88879159	88879303	0	1	144,	0	-3.62	-2.83	1.66	-0.246	-0.413	-0.149
1	89009422	89009602	ENSRNOG00000020922	2.1e-06	+	89009422	89009602	0	1	180,	0	-5.67	-4.81	1.38	-0.34	-0.865	0.243
1	89009987	89010226	ENSRNOG00000020922	1.4e-08	+	89009987	89010226	0	1	239,	0	-7.85	-6.94	1.88	-0.244	-0.329	-0.0515
1	89017478	89017761	ENSRNOG00000024497	1e-46	+	89017478	89017761	0	2	105,46,	0,237	-46	-44.8	3.48	-0.252	-0.514	-0.122
1	89019666	89019727	ENSRNOG00000024497	0.00039	+	89019666	89019727	0	1	61,	0	-3.41	-2.62	1.87	-0.241	-0.273	-0.148
1	89174622	89175111	ENSRNOG00000020985	1.7e-08	+	89174622	89175111	0	2	99,81,	0,408	-7.76	-6.85	4.31	-0.29	-0.715	-1.06
1	89202704	89202853	ENSRNOG00000021015	9.1e-06	+	89202704	89202853	0	1	149,	0	-5.04	-4.2	3.29	-0.279	-0.669	0.87
1	89491802	89492221	ENSRNOG00000021087	1e-138	+	89491802	89492221	0	1	419,	0	-138	-137	2.47	-4.84	-6.59	0.399
1	89501005	89502229	ENSRNOG00000021087	0	+	89501005	89502229	0	1	1224,	0	-577	#NAME?	7.07	-0.434	-1.1	-0.0764
1	89682527	89682737	ENSRNOG00000061315	3.2e-11	+	89682527	89682737	0	1	210,	0	-10.5	-9.58	8.24	-0.191	-0.197	0.0265
1	90820623	90829431	ENSRNOG00000052945	6.3e-11	+	90820623	90829431	0	2	75,13,	0,8795	-10.2	-9.29	2.9	-0.244	-0.366	0.155
1	91042751	91042927	ENSRNOG00000020781	5e-28	+	91042751	91042927	0	1	176,	0	-27.3	-26.1	4.58	-0.244	-0.341	-0.111
1	91363966	91364086	ENSRNOG00000010918	1.1e-05	+	91363966	91364086	0	1	120,	0	-4.94	-4.1	2.29	-0.25	-0.481	-0.482
1	91364411	91365006	ENSRNOG00000010918	1.3e-65	+	91364411	91365006	0	1	595,	0	-64.9	-63.6	7.46	-0.291	-0.717	-0.174
1	91365391	91365600	ENSRNOG00000010918	1.3e-18	+	91365391	91365600	0	1	209,	0	-17.9	-16.8	2.67	-0.365	-0.934	-0.322
1	91433029	91433179	ENSRNOG00000010938	7.9e-17	+	91433029	91433179	0	1	150,	0	-16.1	-15.1	2.23	-0.339	-0.86	-0.303
1	91655780	91655929	ENSRNOG00000011885	1.3e-09	+	91655780	91655929	0	1	149,	0	-8.9	-7.97	2.06	-0.281	-0.681	0.347
1	91957717	91957957	ENSRNOG00000052814	5e-27	+	91957717	91957957	0	1	240,	0	-26.3	-25.2	2.78	-0.362	-0.926	-0.32
1	91958165	91958315	ENSRNOG00000052814	1.6e-19	+	91958165	91958315	0	1	150,	0	-18.8	-17.8	2.47	-0.244	-0.337	-0.0584
1	94579228	94585222	ENSRNOG00000014966	1e-29	+	94579228	94585222	0	2	20,249,	0,5745	-29	-27.9	3.03	-0.244	-0.384	0.0752
1	94837552	94837732	ENSRNOG00000052237	6.3e-12	+	94837552	94837732	0	1	180,	0	-11.2	-10.3	2.92	-0.245	-0.408	0.193
1	94838147	94838267	ENSRNOG00000052237	0.00044	+	94838147	94838267	0	1	120,	0	-3.36	-2.57	2.9	-0.279	-0.67	-1.04
1	94838563	94838921	ENSRNOG00000052237	2.5e-20	+	94838563	94838921	0	1	358,	0	-19.6	-18.5	6.33	-0.237	-0.263	-0.0262
1	97633015	97633283	ENSRNOG00000017456	6.3e-13	+	97633015	97633283	0	1	268,	0	-12.2	-11.2	3.05	-0.319	-0.805	-0.351
1	97636514	97636603	ENSRNOG00000017456	0.00029	+	97636514	97636603	0	1	89,	0	-3.54	-2.75	1.61	-0.244	-0.372	0.198
1	97636899	97660695	ENSRNOG00000017456	0	+	97636899	97660695	0	2	11,405,	0,23391	-985	#NAME?	12.1	-0.245	-0.402	-0.0374
1	98229182	98229688	ENSRNOG00000014380	1.6e-17	+	98229182	98229688	0	1	506,	0	-16.8	-15.8	5.54	-0.276	-0.657	-0.241
1	98627431	98627700	ENSRNOG00000024056	7.9e-12	+	98627431	98627700	0	1	269,	0	-11.1	-10.1	4.2	-0.25	-0.489	-0.401
1	98627908	98628356	ENSRNOG00000024056	5e-13	+	98627908	98628356	0	1	448,	0	-12.3	-11.3	3	-0.245	-0.404	0.0975
1	98628683	98629012	ENSRNOG00000024056	6.3e-50	+	98628683	98629012	0	1	329,	0	-49.2	-48	3.5	-0.252	-0.509	0.129
1	98629070	98629936	ENSRNOG00000024056	1.3e-73	+	98629070	98629936	0	1	866,	0	-72.9	-71.5	6.33	-0.27	-0.625	-0.138
1	99493944	99494154	ENSRNOG00000023233	7.9e-11	+	99493944	99494154	0	1	210,	0	-10.1	-9.19	2.6	-0.27	-0.626	0.362
1	99494570	99494690	ENSRNOG00000023233	3.9e-05	+	99494570	99494690	0	1	120,	0	-4.41	-3.59	1.88	-0.235	-0.258	0.0203
1	99495225	99495405	ENSRNOG00000023233	2.2e-10	+	99495225	99495405	0	1	180,	0	-9.65	-8.71	2.22	-0.245	-0.403	-0.147
1	99495761	99495941	ENSRNOG00000023233	7.8e-07	+	99495761	99495941	0	1	180,	0	-6.11	-5.24	1.85	-0.25	-0.487	0.199
1	99511027	99512489	ENSRNOG00000033729	4e-59	+	99511027	99512489	0	1	1462,	0	-58.4	-57.1	4.48	-0.294	-0.728	0.146
1	99538538	99538718	ENSRNOG00000030160	3.5e-05	+	99538538	99538718	0	1	180,	0	-4.45	-3.63	19.5	-0.226	-0.243	0.129
1	99603915	99604125	ENSRNOG00000018334	1e-20	+	99603915	99604125	0	1	210,	0	-20	-18.9	7.99	-0.244	-0.324	0.129
1	99604244	99604484	ENSRNOG00000018334	2.1e-09	+	99604244	99604484	0	1	240,	0	-8.67	-7.75	2.16	-0.267	-0.612	0.241
1	99604723	99604993	ENSRNOG00000018334	1e-26	+	99604723	99604993	0	1	270,	0	-26	-24.9	3.15	-0.248	-0.465	0.144
1	99718966	99720769	ENSRNOG00000030281	6.3e-12	+	99718966	99720769	0	3	31,184,56,	0,1002,1747	-11.2	-10.3	7.16	-0.274	-0.642	0.387
1	99735523	99735642	ENSRNOG00000018580	8.5e-05	+	99735523	99735642	0	1	119,	0	-4.07	-3.26	1.81	-0.246	-0.433	0.226
1	99753986	99754046	ENSRNOG00000018664	0.0023	+	99753986	99754046	0	1	60,	0	-2.63	-1.88	5.64	-0.209	-0.222	1.58
1	99754105	99754285	ENSRNOG00000018664	7.4e-06	+	99754105	99754285	0	1	180,	0	-5.13	-4.28	22.1	-0.228	-0.245	1.14
1	99762252	99763172	ENSRNOG00000031927	1.3e-16	+	99762252	99763172	0	2	109,42,	0,878	-15.9	-14.9	2.62	-0.255	-0.539	-0.235
1	99769337	99769488	ENSRNOG00000031927	2e-55	+	99769337	99769488	0	1	151,	0	-54.7	-53.4	3.08	-0.244	-0.33	-0.0345
1	100224400	100225228	ENSRNOG00000019132	5e-49	+	100224400	100225228	0	3	45,32,194,	0,311,634	-48.3	-47.1	3.38	-0.719	-1.64	-0.468
1	100225286	100226096	ENSRNOG00000019132	1e-171	+	100225286	100226096	0	1	810,	0	-171	-170	5.76	-0.381	-0.977	-0.157
1	100226335	100226515	ENSRNOG00000019132	5.2e-10	+	100226335	100226515	0	1	180,	0	-9.28	-8.35	1.87	-0.297	-0.74	-0.274
1	100337598	100337928	ENSRNOG00000019207	1e-118	+	100337598	100337928	0	1	330,	0	-118	-117	2.11	-0.244	-0.306	0.00349
1	100339455	100340145	ENSRNOG00000019207	0	+	100339455	100340145	0	1	690,	0	-353	#NAME?	10	-1.74	-3.04	-0.207
1	100342908	100343778	ENSRNOG00000019207	0	+	100342908	100343778	0	1	870,	0	-3950	#NAME?	18.9	-4.79	-6.54	0.183
1	100344196	100344377	ENSRNOG00000019207	6.3e-89	+	100344196	100344377	0	1	181,	0	-88.2	-86.8	2.18	-0.36	-0.917	-0.118
1	100393683	100393804	ENSRNOG00000019318	0.0018	+	100393683	100393804	0	1	121,	0	-2.75	-1.99	1.7	-0.244	-0.363	-0.163
1	100398865	100399256	ENSRNOG00000019318	1e-177	+	100398865	100399256	0	1	391,	0	-177	-175	6.51	-0.244	-0.377	-0.044
1	100466649	100468868	ENSRNOG00000019418	0	+	100466649	100468868	0	1	2219,	0	-7190	#NAME?	15.5	-13.2	-15.4	-0.22
1	100473642	100474448	ENSRNOG00000019442	6.3e-44	+	100473642	100474448	0	2	120,86,	0,720	-43.2	-42	2.73	-0.306	-0.766	0.172
1	100505363	100506022	ENSRNOG00000031739	3.7e-06	+	100505363	100506022	0	2	62,57,	0,602	-5.43	-4.57	1.71	-0.244	-0.349	0.0988
1	100577085	100577471	ENSRNOG00000019854	1.3e-16	+	100577085	100577471	0	1	386,	0	-15.9	-14.8	2.97	-0.393	-1	0.421
1	100593679	100593920	ENSRNOG00000019959	3.1e-06	+	100593679	100593920	0	1	241,	0	-5.51	-4.65	2.69	-0.247	-0.455	0.333
1	100594428	100594639	ENSRNOG00000019959	5e-29	+	100594428	100594639	0	1	211,	0	-28.3	-27.1	2.14	-0.609	-1.44	-0.331
1	100598740	100599101	ENSRNOG00000019959	0	+	100598740	100599101	0	1	361,	0	-498	#NAME?	7.61	-1.19	-2.32	-0.34
1	100605146	100605327	ENSRNOG00000019959	6.3e-13	+	100605146	100605327	0	1	181,	0	-12.2	-11.2	1.53	-0.281	-0.681	0.147
1	100605925	100606136	ENSRNOG00000019959	4e-12	+	100605925	100606136	0	1	211,	0	-11.4	-10.5	1.3	-0.848	-1.84	-0.24
1	100607813	100607874	ENSRNOG00000019959	1.5e-06	+	100607813	100607874	0	1	61,	0	-5.83	-4.96	1.68	-0.319	-0.805	-0.492
1	100824837	100825227	ENSRNOG00000048733	0	+	100824837	100825227	0	1	390,	0	-355	#NAME?	7.42	-0.425	-1.08	-0.178
1	100825585	100827051	ENSRNOG00000048733	0	+	100825585	100827051	0	1	1466,	0	-540	#NAME?	11.5	-0.285	-0.692	0.0636
1	100835117	100835846	ENSRNOG00000020148	4.9e-09	+	100835117	100835846	0	3	47,137,322,	0,138,407	-8.31	-7.39	4.12	-0.294	-0.727	-0.411
1	100836112	100836351	ENSRNOG00000020148	1.6e-12	+	100836112	100836351	0	1	239,	0	-11.8	-10.8	3.64	-0.288	-0.702	-0.524
1	100845562	100848942	ENSRNOG00000020289	2e-59	+	100845562	100848942	0	2	111,99,	0,3281	-58.7	-57.4	3.73	-0.244	-0.318	0.0241
1	100851273	100851423	ENSRNOG00000020289	0.00093	+	100851273	100851423	0	1	150,	0	-3.03	-2.26	1.47	-0.245	-0.401	-0.146
1	100851750	100851960	ENSRNOG00000020289	3.2e-81	+	100851750	100851960	0	1	210,	0	-80.5	-79.2	4.57	-0.406	-1.03	-0.332
1	100858963	100859084	ENSRNOG00000020318	6.8e-06	+	100858963	100859084	0	1	121,	0	-5.17	-4.32	2.19	-0.248	-0.463	0.35
1	100997079	100997198	ENSRNOG00000043388	1e-16	+	100997079	100997198	0	1	119,	0	-16	-15	3.27	-0.244	-0.365	-0.0925
1	101055621	101066162	ENSRNOG00000020543	1.6e-08	+	101055621	101066162	0	2	52,37,	0,10504	-7.8	-6.89	2.93	-0.227	-0.244	-0.0309
1	101161251	101161342	ENSRNOG00000020650	0	+	101161251	101161342	0	1	91,	0	-407	#NAME?	3.04	-0.279	-0.671	0.0548
1	101172123	101172184	ENSRNOG00000020650	3.2e-13	+	101172123	101172184	0	1	61,	0	-12.5	-11.5	1.21	-0.275	-0.65	-0.0905
1	101172453	101172664	ENSRNOG00000020650	1e-228	+	101172453	101172664	0	1	211,	0	-228	-226	2.65	-1.19	-2.33	-0.191
1	101407290	101407438	ENSRNOG00000020783	6.9e-05	+	101407290	101407438	0	1	148,	0	-4.16	-3.35	4.65	-0.244	-0.378	-0.907
1	101407643	101407851	ENSRNOG00000020783	4.6e-06	+	101407643	101407851	0	1	208,	0	-5.34	-4.49	20.8	-0.245	-0.41	-1.46
1	101407938	101408027	ENSRNOG00000020783	0.0012	+	101407938	101408027	0	1	89,	0	-2.91	-2.15	7.81	-0.171	-0.176	-0.585
1	101412126	101412276	ENSRNOG00000047040	0.00029	+	101412126	101412276	0	1	150,	0	-3.54	-2.75	2.48	-0.246	-0.42	0.459
1	101412930	101412990	ENSRNOG00000047040	0.0022	+	101412930	101412990	0	1	60,	0	-2.65	-1.9	2.52	-0.244	-0.386	0.485
1	101427194	101427284	ENSRNOG00000020812	3.2e-07	+	101427194	101427284	0	1	90,	0	-6.49	-5.61	3.14	-0.251	-0.505	-0.652
1	101446020	101446140	ENSRNOG00000020812	3.8e-08	+	101446020	101446140	0	1	120,	0	-7.42	-6.52	3.14	-0.213	-0.223	0
1	101449901	101450071	ENSRNOG00000057558	1.7e-09	+	101449901	101450071	0	3	33,12,120,	0,35,50	-8.78	-7.85	8.59	-0.203	-0.212	-0.078
1	101517743	101518072	ENSRNOG00000020942	5.8e-08	+	101517743	101518072	0	1	329,	0	-7.24	-6.34	2.65	-0.44	-1.11	0.585
1	101600553	101600674	ENSRNOG00000020995	0.00032	+	101600553	101600674	0	1	121,	0	-3.49	-2.7	6.94	-0.244	-0.301	-1.22
1	101601360	101601510	ENSRNOG00000020995	1.7e-05	+	101601360	101601510	0	1	150,	0	-4.78	-3.95	8.68	-0.15	-0.152	0
1	101621436	101621646	ENSRNOG00000021004	4e-53	+	101621436	101621646	0	1	210,	0	-52.4	-51.1	2.75	-0.249	-0.471	-0.092
1	101687884	101688243	ENSRNOG00000021027	0	+	101687884	101688243	0	1	359,	0	-367	#NAME?	4.77	-0.621	-1.47	-0.213
1	101691103	101692458	ENSRNOG00000021027	4e-23	+	101691103	101692458	0	2	40,110,	0,1245	-22.4	-21.3	1.22	-2.3	-3.72	0.22
1	101692547	101692846	ENSRNOG00000021027	1e-18	+	101692547	101692846	0	1	299,	0	-18	-17	1.92	-0.911	-1.93	-0.286
1	101783799	101784728	ENSRNOG00000021048	0	+	101783799	101784728	0	2	73,854,	0,75	-2410	#NAME?	15.2	-0.254	-0.528	0.0182
1	101784846	101787928	ENSRNOG00000021048	1e-100	+	101784846	101787928	0	2	29,241,	0,2841	-100	-99.1	2.28	-0.897	-1.91	0.223
1	101884077	101884477	ENSRNOG00000021096	2.2e-09	+	101884077	101884477	0	2	67,202,	0,198	-8.66	-7.74	4.23	-0.336	-0.851	-0.571
1	102068720	102068870	ENSRNOG00000021118	1e-17	+	102068720	102068870	0	1	150,	0	-17	-16	1.67	-0.684	-1.58	0.327
1	102300479	102301215	ENSRNOG00000010983	0.0012	+	102300479	102301215	0	2	13,48,	0,688	-2.91	-2.14	3.72	-0.146	-0.15	-0.322
1	102415042	102415222	ENSRNOG00000055401	2.5e-16	+	102415042	102415222	0	1	180,	0	-15.6	-14.6	1.7	-0.259	-0.57	-0.125
1	102415400	102415700	ENSRNOG00000055401	1e-182	+	102415400	102415700	0	1	300,	0	-182	-180	6.13	-0.258	-0.563	0.126
1	102415878	102446012	ENSRNOG00000055401	0	+	102415878	102446012	0	2	476,929,	0,29205	-614	#NAME?	7.99	-0.911	-1.93	-0.154
1	102453344	102456411	ENSRNOG00000055401	0	+	102453344	102456411	0	2	16,1120,	0,1947	-341	#NAME?	5.71	-0.251	-0.504	-0.0384
1	102877022	102877350	ENSRNOG00000012360	1e-133	+	102877022	102877350	0	1	328,	0	-133	-131	3.05	-0.295	-0.736	0.1
1	104144626	104144687	ENSRNOG00000014277	0.0011	+	104144626	104144687	0	1	61,	0	-2.97	-2.2	1.5	-0.226	-0.242	-0.00382
1	104576648	104576739	ENSRNOG00000014530	0.00045	+	104576648	104576739	0	1	91,	0	-3.35	-2.56	3.38	-0.202	-0.21	-0.222
1	104786222	104786613	ENSRNOG00000014530	2.5e-28	+	104786222	104786613	0	1	391,	0	-27.6	-26.4	3.48	-0.453	-1.14	0.409
1	104881698	104881939	ENSRNOG00000014530	4e-29	+	104881698	104881939	0	1	241,	0	-28.4	-27.3	4.51	-0.247	-0.456	-0.202
1	104938496	104938887	ENSRNOG00000014530	6.3e-67	+	104938496	104938887	0	1	391,	0	-66.2	-64.9	3.97	-0.258	-0.564	0.148
1	104939874	104939965	ENSRNOG00000014530	0.00076	+	104939874	104939965	0	1	91,	0	-3.12	-2.35	1.77	-0.297	-0.74	0.706
1	105108871	105108990	ENSRNOG00000022189	2.4e-07	+	105108871	105108990	0	1	119,	0	-6.62	-5.74	2.06	-0.397	-1.01	0.682
1	105334566	105334956	ENSRNOG00000031662	1.7e-08	+	105334566	105334956	0	1	390,	0	-7.78	-6.87	5.53	-0.246	-0.424	0.258
1	106211527	106218660	ENSRNOG00000015675	7.9e-59	+	106211527	106218660	0	2	58,151,	0,6982	-58.1	-56.9	1.9	-0.512	-1.26	-0.187
1	107036738	107036977	ENSRNOG00000016147	3.2e-23	+	107036738	107036977	0	1	239,	0	-22.5	-21.4	2.66	-2.08	-3.46	1.01
1	107037184	107037483	ENSRNOG00000016147	5e-68	+	107037184	107037483	0	1	299,	0	-67.3	-65.9	5.77	-0.239	-0.269	-0.00019
1	113527439	113527735	ENSRNOG00000021507	1e-157	+	113527439	113527735	0	1	296,	0	-157	-156	4.24	-0.366	-0.936	-0.187
1	114652893	114653493	ENSRNOG00000013718	0	+	114652893	114653493	0	1	600,	0	-1440	#NAME?	15.9	-0.271	-0.631	0.0623
1	116114012	116114163	ENSRNOG00000056228	0.00017	+	116114012	116114163	0	1	151,	0	-3.76	-2.96	2.01	-0.243	-0.284	0.0839
1	116140632	116141202	ENSRNOG00000056228	2e-11	+	116140632	116141202	0	1	570,	0	-10.7	-9.74	5.86	-0.237	-0.265	-0.0103
1	116587814	116588054	ENSRNOG00000015734	4e-16	+	116587814	116588054	0	1	240,	0	-15.4	-14.4	2.83	-0.244	-0.365	-0.0807
1	116647956	116648106	ENSRNOG00000015734	2.7e-09	+	116647956	116648106	0	1	150,	0	-8.57	-7.65	2.13	-0.244	-0.295	-0.0392
1	116648195	116648823	ENSRNOG00000015734	1e-214	+	116648195	116648823	0	1	628,	0	-214	-212	3.89	-0.391	-0.999	0.156
1	122982759	122982908	ENSRNOG00000010146	1.3e-17	+	122982759	122982908	0	1	149,	0	-16.9	-15.9	1.33	-0.332	-0.842	-0.118
1	122983025	122983351	ENSRNOG00000010146	0	+	122983025	122983351	0	1	326,	0	-1320	#NAME?	6.62	-0.321	-0.812	-0.0675
1	123018112	123018203	ENSRNOG00000010158	0.00095	+	123018112	123018203	0	1	91,	0	-3.02	-2.25	2.35	-0.237	-0.264	0.222
1	123018562	123018833	ENSRNOG00000010158	2.5e-13	+	123018562	123018833	0	1	271,	0	-12.6	-11.6	6.61	-0.294	-0.728	-0.807
1	123019101	123019522	ENSRNOG00000010158	6.3e-14	+	123019101	123019522	0	1	421,	0	-13.2	-12.2	32.5	-0.243	-0.287	0.0884
1	124652387	124653820	ENSRNOG00000015503	1e-243	+	124652387	124653820	0	1	1433,	0	-243	-242	6.86	-0.309	-0.775	-0.0745
1	125099422	125099573	ENSRNOG00000015829	1e-07	+	125099422	125099573	0	1	151,	0	-6.98	-6.08	26	-0.175	-0.179	0.585
1	125173040	125173700	ENSRNOG00000016090	1e-235	+	125173040	125173700	0	1	660,	0	-235	-233	10.5	-0.303	-0.757	-0.156
1	125174298	125174629	ENSRNOG00000016090	0	+	125174298	125174629	0	1	331,	0	-309	-307	8.72	-0.254	-0.532	0.121
1	125175556	125175617	ENSRNOG00000016090	0.00058	+	125175556	125175617	0	1	61,	0	-3.24	-2.46	1.76	-0.244	-0.329	0.244
1	125252433	125252666	ENSRNOG00000016327	3.2e-94	+	125252433	125252666	0	1	233,	0	-93.5	-92.1	3.92	-0.85	-1.84	-0.376
1	125491021	125491769	ENSRNOG00000016358	0	+	125491021	125491769	0	1	748,	0	-2160	#NAME?	7.34	-0.432	-1.09	-0.0477
1	126946198	126946795	ENSRNOG00000011526	1e-205	+	126946198	126946795	0	1	597,	0	-205	-204	6.63	-0.55	-1.33	0.269
1	126946854	126947034	ENSRNOG00000011526	5e-14	+	126946854	126947034	0	1	180,	0	-13.3	-12.3	2.6	-0.244	-0.32	-0.0678
1	126961388	126961478	ENSRNOG00000011932	1.5e-06	+	126961388	126961478	0	1	90,	0	-5.83	-4.97	1.81	-0.244	-0.344	-0.109
1	126986583	126986816	ENSRNOG00000012576	1.2e-09	+	126986583	126986816	0	2	28,62,	0,171	-8.91	-7.98	1.41	-1.19	-2.32	0.525
1	127025596	127025926	ENSRNOG00000012698	1e-213	+	127025596	127025926	0	1	330,	0	-213	-212	7.33	-0.366	-0.937	-0.211
1	127068854	127069124	ENSRNOG00000012698	1e-232	+	127068854	127069124	0	1	270,	0	-232	-231	6.95	-0.304	-0.759	0.171
1	127069302	127069571	ENSRNOG00000012698	5e-13	+	127069302	127069571	0	1	269,	0	-12.3	-11.4	2.93	-0.242	-0.282	0.022
1	127069660	127070645	ENSRNOG00000012698	1e-159	+	127069660	127070645	0	1	985,	0	-159	-158	6.62	-0.244	-0.294	-0.00602
1	127070943	127071122	ENSRNOG00000012698	5e-12	+	127070943	127071122	0	1	179,	0	-11.3	-10.3	2.12	-0.304	-0.76	0.33
1	127622268	127622359	ENSRNOG00000042776	9.1e-05	+	127622268	127622359	0	1	91,	0	-4.04	-3.23	2.35	-0.245	-0.391	0.415
1	127624799	127624860	ENSRNOG00000042776	8.7e-06	+	127624799	127624860	0	1	61,	0	-5.06	-4.22	4.88	-0.246	-0.418	1.58
1	127625038	127625368	ENSRNOG00000042776	7.9e-41	+	127625038	127625368	0	1	330,	0	-40.1	-38.9	5.62	-0.251	-0.493	-0.217
1	128202443	128203268	ENSRNOG00000050624	1e-142	+	128202443	128203268	0	2	501,218,	0,607	-142	-140	8.32	-0.805	-1.78	-0.421
1	128978278	128978638	ENSRNOG00000014187	4e-20	+	128978278	128978638	0	1	360,	0	-19.4	-18.3	4.22	-0.425	-1.08	-0.475
1	129206276	129206516	ENSRNOG00000014187	2e-48	+	129206276	129206516	0	1	240,	0	-47.7	-46.5	6.48	-0.54	-1.31	-0.702
1	129332683	129332863	ENSRNOG00000022822	5e-12	+	129332683	129332863	0	1	180,	0	-11.3	-10.3	4.22	-0.245	-0.406	-0.272
1	129333934	129334024	ENSRNOG00000022822	0.0004	+	129333934	129334024	0	1	90,	0	-3.4	-2.61	2.77	-0.217	-0.229	0.138
1	131688757	131688995	ENSRNOG00000054097	1.3e-18	+	131688757	131688995	0	1	238,	0	-17.9	-16.8	5.07	-0.254	-0.534	0.415
1	134731866	134732195	ENSRNOG00000012874	7.9e-28	+	134731866	134732195	0	1	329,	0	-27.1	-26	2.05	-0.483	-1.2	-0.234
1	134740187	134741321	ENSRNOG00000012874	0	+	134740187	134741321	0	1	1134,	0	-309	-307	11.3	-1.81	-3.13	-0.253
1	134922112	134922290	ENSRNOG00000051226	8.7e-05	+	134922112	134922290	0	1	178,	0	-4.06	-3.25	14.3	-0.189	-0.194	-0.585
1	135084093	135084273	ENSRNOG00000012369	2.5e-07	+	135084093	135084273	0	1	180,	0	-6.6	-5.72	2.85	-0.244	-0.295	-0.0938
1	135134371	135135090	ENSRNOG00000012369	1e-172	+	135134371	135135090	0	1	719,	0	-172	-171	8.13	-0.258	-0.562	-0.111
1	136285194	136285613	ENSRNOG00000051334	6.9e-09	+	136285194	136285613	0	1	419,	0	-8.16	-7.24	24.7	-0.246	-0.416	1.04
1	137174005	137174126	ENSRNOG00000010964	2.1e-05	+	137174005	137174126	0	1	121,	0	-4.68	-3.85	2.29	-0.244	-0.355	-0.271
1	137175564	137175834	ENSRNOG00000010964	4e-11	+	137175564	137175834	0	1	270,	0	-10.4	-9.39	2.71	-0.246	-0.421	0.173
1	137175923	137176074	ENSRNOG00000010964	0.00018	+	137175923	137176074	0	1	151,	0	-3.74	-2.94	1.67	-0.298	-0.742	0.465
1	137239680	137239800	ENSRNOG00000010964	4.7e-05	+	137239680	137239800	0	1	120,	0	-4.33	-3.51	1.58	-0.459	-1.15	0.594
1	137308799	137309040	ENSRNOG00000010964	1.6e-17	+	137308799	137309040	0	1	241,	0	-16.8	-15.8	1.9	-0.247	-0.442	-0.0823
1	137310117	137310388	ENSRNOG00000010964	1e-70	+	137310117	137310388	0	1	271,	0	-70	-68.6	5.46	-0.244	-0.328	-0.0416
1	140487069	140487248	ENSRNOG00000018531	3.2e-23	+	140487069	140487248	0	1	179,	0	-22.5	-21.4	2.99	-0.455	-1.14	-0.439
1	140587833	140588042	ENSRNOG00000018421	6.3e-11	+	140587833	140588042	0	1	209,	0	-10.2	-9.22	2.49	-0.246	-0.436	-0.173
1	140592469	140592767	ENSRNOG00000018421	6.3e-51	+	140592469	140592767	0	1	298,	0	-50.2	-48.9	3.46	-0.415	-1.05	0.318
1	140808472	140808832	ENSRNOG00000028992	6.9e-05	+	140808472	140808832	0	1	360,	0	-4.16	-3.35	4.88	-0.225	-0.24	-0.177
1	140809728	140810178	ENSRNOG00000028992	1e-12	+	140809728	140810178	0	1	450,	0	-12	-11	6.51	-0.244	-0.316	-0.106
1	140810565	140810835	ENSRNOG00000028992	1.6e-13	+	140810565	140810835	0	1	270,	0	-12.8	-11.8	5.86	-0.244	-0.356	0.269
1	140811343	140811613	ENSRNOG00000028992	8.3e-10	+	140811343	140811613	0	1	270,	0	-9.08	-8.15	3.14	-0.244	-0.301	0.0701
1	141552693	141552753	ENSRNOG00000014925	0.00055	+	141552693	141552753	0	1	60,	0	-3.26	-2.48	4.34	-0.212	-0.225	-1
1	141860197	141860554	ENSRNOG00000014278	1.6e-57	+	141860197	141860554	0	1	357,	0	-56.8	-55.5	5.37	-0.406	-1.03	-0.275
1	141860701	141861058	ENSRNOG00000014278	2.8e-10	+	141860701	141861058	0	1	357,	0	-9.56	-8.61	2	-0.308	-0.773	-0.272
1	141866142	141866232	ENSRNOG00000014278	1.4e-09	+	141866142	141866232	0	1	90,	0	-8.85	-7.92	2.8	-0.268	-0.619	-0.58
1	142013383	142013593	ENSRNOG00000025167	5e-27	+	142013383	142013593	0	1	210,	0	-26.3	-25.2	5.67	-0.565	-1.35	-0.855
1	142013681	142013861	ENSRNOG00000025167	1.4e-05	+	142013681	142013861	0	1	180,	0	-4.86	-4.02	2.48	-0.273	-0.64	-0.585
1	142014099	142014249	ENSRNOG00000025167	0.00017	+	142014099	142014249	0	1	150,	0	-3.78	-2.98	1.97	-0.244	-0.366	-0.196
1	142027366	142027689	ENSRNOG00000025003	7.9e-15	+	142027366	142027689	0	1	323,	0	-14.1	-13.1	2.79	-0.245	-0.399	-0.126
1	142027896	142028043	ENSRNOG00000025003	5e-12	+	142027896	142028043	0	1	147,	0	-11.3	-10.3	3.78	-0.311	-0.782	0.617
1	142034452	142034810	ENSRNOG00000056362	6.3e-32	+	142034452	142034810	0	1	358,	0	-31.2	-30.1	7.86	-0.275	-0.653	0.422
1	142051193	142056306	ENSRNOG00000013553	0	+	142051193	142056306	0	2	1,976,	0,4137	-781	#NAME?	7.68	-0.37	-0.949	-0.0656
1	142682338	142682488	ENSRNOG00000022164	1e-10	+	142682338	142682488	0	1	150,	0	-10	-9.06	2.77	-0.409	-1.04	0.756
1	142682577	142693952	ENSRNOG00000022164	1e-110	+	142682577	142693952	0	2	25,543,	0,10832	-110	-109	6.86	-0.245	-0.408	-0.0618
1	142694519	142694639	ENSRNOG00000022164	4.3e-05	+	142694519	142694639	0	1	120,	0	-4.37	-3.55	1.8	-0.229	-0.247	-0.00243
1	142694698	142694997	ENSRNOG00000022164	5e-95	+	142694698	142694997	0	1	299,	0	-94.3	-92.9	6.77	-0.47	-1.17	-0.415
1	142851209	142851599	ENSRNOG00000060206	2e-23	+	142851209	142851599	0	1	390,	0	-22.7	-21.6	2.9	-0.318	-0.802	0.251
1	142851807	142852077	ENSRNOG00000060206	7.9e-51	+	142851807	142852077	0	1	270,	0	-50.1	-48.9	4.85	-0.244	-0.348	-0.0506
1	142867255	142867795	ENSRNOG00000060206	0	+	142867255	142867795	0	1	540,	0	-605	#NAME?	10.3	-0.249	-0.474	0.0635
1	142868183	142868393	ENSRNOG00000060206	7.9e-12	+	142868183	142868393	0	1	210,	0	-11.1	-10.1	2.02	-0.251	-0.504	-0.17
1	142906545	142906695	ENSRNOG00000011659	2.7e-08	+	142906545	142906695	0	1	150,	0	-7.57	-6.67	3.23	-0.231	-0.251	-0.0589
1	142918117	142918327	ENSRNOG00000011659	4e-16	+	142918117	142918327	0	1	210,	0	-15.4	-14.4	2.84	-0.459	-1.15	0.528
1	142918806	142918956	ENSRNOG00000011659	3e-07	+	142918806	142918956	0	1	150,	0	-6.53	-5.65	8.24	-0.313	-0.788	2.38
1	142919105	142919226	ENSRNOG00000011659	0.00089	+	142919105	142919226	0	1	121,	0	-3.05	-2.28	3.12	-0.244	-0.307	0.459
1	142919494	142919765	ENSRNOG00000011659	3.2e-32	+	142919494	142919765	0	1	271,	0	-31.5	-30.3	4.48	-0.324	-0.821	0.451
1	143429815	143430146	ENSRNOG00000028113	6.3e-35	+	143429815	143430146	0	1	331,	0	-34.2	-33	3.81	-0.243	-0.288	-0.0126
1	143588313	143589205	ENSRNOG00000019426	1.6e-42	+	143588313	143589205	0	2	82,153,	0,739	-41.8	-40.6	1.72	-0.592	-1.41	0.2
1	143703429	143703550	ENSRNOG00000019662	0.00031	+	143703429	143703550	0	1	121,	0	-3.51	-2.72	1.29	-0.26	-0.577	-0.166
1	144199831	144200040	ENSRNOG00000019776	1.3e-34	+	144199831	144200040	0	1	209,	0	-33.9	-32.7	2.44	-0.269	-0.623	-0.126
1	144518240	144518571	ENSRNOG00000010840	3.8e-05	+	144518240	144518571	0	1	331,	0	-4.42	-3.59	3.9	-0.249	-0.476	-0.398
1	144559118	144559269	ENSRNOG00000010840	3.8e-06	+	144559118	144559269	0	1	151,	0	-5.42	-4.56	3.9	-0.301	-0.749	0.939
1	144559417	144559598	ENSRNOG00000010840	1e-07	+	144559417	144559598	0	1	181,	0	-6.98	-6.08	16.3	-0.255	-0.538	-1.1
1	144725633	144725723	ENSRNOG00000032723	0.00031	+	144725633	144725723	0	1	90,	0	-3.51	-2.72	2.43	-0.246	-0.426	-0.466
1	144725961	144726052	ENSRNOG00000032723	0.00093	+	144725961	144726052	0	1	91,	0	-3.03	-2.26	1.61	-0.252	-0.516	0.376
1	144726171	144726411	ENSRNOG00000032723	6.9e-09	+	144726171	144726411	0	1	240,	0	-8.16	-7.25	2.34	-0.246	-0.414	0.142
1	144831852	144832033	ENSRNOG00000025142	4e-30	+	144831852	144832033	0	1	181,	0	-29.4	-28.3	2.7	-0.567	-1.36	-0.439
1	144833137	144833348	ENSRNOG00000025142	5e-36	+	144833137	144833348	0	1	211,	0	-35.3	-34.1	2.41	-0.416	-1.05	0.262
1	144833497	144833798	ENSRNOG00000025142	1e-148	+	144833497	144833798	0	1	301,	0	-148	-147	6.49	-0.244	-0.313	0.0206
1	144834546	144834967	ENSRNOG00000025142	7.9e-26	+	144834546	144834967	0	1	421,	0	-25.1	-24	3.5	-0.244	-0.355	-0.061
1	144835086	144835147	ENSRNOG00000025142	0.00083	+	144835086	144835147	0	1	61,	0	-3.08	-2.31	2.47	-0.256	-0.549	-0.862
1	145770134	145770281	ENSRNOG00000025052	3.2e-08	+	145770134	145770281	0	1	147,	0	-7.49	-6.59	3.21	-0.255	-0.543	0.293
1	145779473	145779942	ENSRNOG00000025052	7.9e-12	+	145779473	145779942	0	1	469,	0	-11.1	-10.1	3.86	-0.246	-0.422	-0.143
1	146037425	146037693	ENSRNOG00000012366	6.3e-11	+	146037425	146037693	0	1	268,	0	-10.2	-9.22	1.99	-0.244	-0.313	0.0307
1	146041023	146042592	ENSRNOG00000012366	0	+	146041023	146042592	0	2	43,820,	0,749	-415	#NAME?	2.98	-1.9	-3.23	0.16
1	147022237	147022802	ENSRNOG00000037327	0	+	147022237	147022802	0	1	565,	0	-357	#NAME?	7.55	-0.251	-0.495	0.064
1	151729436	151729496	ENSRNOG00000016429	0.00041	+	151729436	151729496	0	1	60,	0	-3.39	-2.6	1.54	-0.244	-0.332	0.141
1	151729733	151729912	ENSRNOG00000016429	1e-24	+	151729733	151729912	0	1	179,	0	-24	-22.9	3.52	-0.244	-0.368	-0.0988
1	151782529	151782590	ENSRNOG00000016429	0.0015	+	151782529	151782590	0	1	61,	0	-2.83	-2.06	1.2	-0.774	-1.73	-0.543
1	151782856	151783392	ENSRNOG00000016429	1e-303	+	151782856	151783392	0	1	536,	0	-303	-301	4.85	-0.245	-0.409	-0.0303
1	151949239	151949597	ENSRNOG00000016496	1e-16	+	151949239	151949597	0	1	358,	0	-16	-15	3.34	-0.25	-0.486	-0.206
1	153592005	153592335	ENSRNOG00000016848	1.7e-09	+	153592005	153592335	0	1	330,	0	-8.78	-7.85	2.36	-0.249	-0.471	-0.203
1	153592514	153593382	ENSRNOG00000016848	1.6e-27	+	153592514	153593382	0	1	868,	0	-26.8	-25.7	3.9	-0.294	-0.728	0.19
1	153595025	153595206	ENSRNOG00000016848	1.3e-11	+	153595025	153595206	0	1	181,	0	-10.9	-9.97	3.9	-0.245	-0.392	0.248
1	153597567	153597657	ENSRNOG00000016848	0.00038	+	153597567	153597657	0	1	90,	0	-3.42	-2.64	2.54	-0.244	-0.301	0.3
1	154457081	154457440	ENSRNOG00000018322	0	+	154457081	154457440	0	1	359,	0	-1330	#NAME?	5.96	-0.493	-1.22	0.0917
1	154598512	154599164	ENSRNOG00000030776	0	+	154598512	154599164	0	1	652,	0	-552	#NAME?	7.78	-0.294	-0.728	-0.102
1	156262178	156262297	ENSRNOG00000022732	2.5e-17	+	156262178	156262297	0	1	119,	0	-16.6	-15.6	2.78	-0.279	-0.672	-0.206
1	157659088	157659593	ENSRNOG00000010224	1e-160	+	157659088	157659593	0	1	505,	0	-160	-159	6.86	-0.246	-0.415	0.0621
1	157921023	157921262	ENSRNOG00000010763	3.2e-09	+	157921023	157921262	0	1	239,	0	-8.5	-7.58	2.68	-0.268	-0.617	-0.337
1	157921648	157922274	ENSRNOG00000010763	0	+	157921648	157922274	0	1	626,	0	-437	#NAME?	10.6	-0.374	-0.957	-0.164
1	161847409	161847620	ENSRNOG00000011151	6.3e-25	+	161847409	161847620	0	1	211,	0	-24.2	-23.1	2.74	-0.379	-0.973	0.354
1	161867978	161868098	ENSRNOG00000011151	1.8e-07	+	161867978	161868098	0	1	120,	0	-6.74	-5.85	1.73	-0.245	-0.396	0.14
1	161868487	161868698	ENSRNOG00000011151	6.3e-23	+	161868487	161868698	0	1	211,	0	-22.2	-21.1	2.55	-0.254	-0.527	0.164
1	161869086	161869477	ENSRNOG00000011151	2.5e-58	+	161869086	161869477	0	1	391,	0	-57.6	-56.3	3.37	-0.244	-0.387	-0.0516
1	161880203	161880923	ENSRNOG00000011151	0	+	161880203	161880923	0	1	720,	0	-2500	#NAME?	19.3	-0.301	-0.752	-0.0873
1	161922140	161922201	ENSRNOG00000011476	0.00011	+	161922140	161922201	0	1	61,	0	-3.96	-3.15	2.45	-0.244	-0.301	-0.318
1	162034549	162034700	ENSRNOG00000011476	2.6e-07	+	162034549	162034700	0	1	151,	0	-6.58	-5.7	2.37	-0.313	-0.789	0.595
1	162273218	162273665	ENSRNOG00000011882	1e-185	+	162273218	162273665	0	1	447,	0	-185	-183	7.37	-0.352	-0.898	-0.224
1	162322439	162323936	ENSRNOG00000024793	1.3e-89	+	162322439	162323936	0	1	1497,	0	-88.9	-87.5	5.32	-0.377	-0.968	0.162
1	162324234	162324355	ENSRNOG00000024793	1.9e-05	+	162324234	162324355	0	1	121,	0	-4.72	-3.89	1.78	-0.246	-0.417	0.222
1	162361693	162362141	ENSRNOG00000012292	3.8e-07	+	162361693	162362141	0	1	448,	0	-6.42	-5.54	3.47	-0.244	-0.372	0.146
1	162419320	162419469	ENSRNOG00000012494	2.5e-05	+	162419320	162419469	0	1	149,	0	-4.61	-3.78	3.58	-0.244	-0.34	0.415
1	162423641	162424293	ENSRNOG00000012494	1.6e-63	+	162423641	162424293	0	1	652,	0	-62.8	-61.5	8.65	-0.258	-0.564	-0.208
1	162447679	162451913	ENSRNOG00000012552	2.5e-11	+	162447679	162451913	0	2	133,47,	0,4187	-10.6	-9.66	2.33	-0.286	-0.695	0.292
1	162639998	162640177	ENSRNOG00000024194	1.6e-12	+	162639998	162640177	0	1	179,	0	-11.8	-10.9	1.76	-0.459	-1.15	0.366
1	162640564	162640803	ENSRNOG00000024194	1.3e-15	+	162640564	162640803	0	1	239,	0	-14.9	-13.9	1.63	-0.246	-0.419	0.0575
1	162641458	162641578	ENSRNOG00000024194	8.7e-10	+	162641458	162641578	0	1	120,	0	-9.06	-8.12	1.49	-0.568	-1.36	0.376
1	162696160	162696367	ENSRNOG00000012788	1.6e-21	+	162696160	162696367	0	1	207,	0	-20.8	-19.7	1.96	-0.552	-1.33	-0.273
1	162882154	162882485	ENSRNOG00000029784	4e-72	+	162882154	162882485	0	1	331,	0	-71.4	-70.1	2.3	-0.28	-0.673	-0.0883
1	163454028	163454267	ENSRNOG00000015310	6.5e-08	+	163454028	163454267	0	1	239,	0	-7.19	-6.3	29.9	-0.288	-0.704	1.2
1	163454594	163454803	ENSRNOG00000015310	3.2e-06	+	163454594	163454803	0	1	209,	0	-5.5	-4.65	5.64	-0.244	-0.301	-0.515
1	163455606	163456084	ENSRNOG00000015310	1.6e-24	+	163455606	163456084	0	1	478,	0	-23.8	-22.7	14.5	-0.253	-0.522	0.416
1	163676496	163677604	ENSRNOG00000053923	0	+	163676496	163677604	0	1	1108,	0	-602	#NAME?	10.2	-0.645	-1.5	-0.13
1	163677903	163678293	ENSRNOG00000053923	1e-258	+	163677903	163678293	0	1	390,	0	-258	-256	11.2	-0.302	-0.753	0.191
1	163812450	163812807	ENSRNOG00000015982	2.4e-07	+	163812450	163812807	0	1	357,	0	-6.62	-5.74	7.81	-0.244	-0.338	-0.358
1	164226082	164227157	ENSRNOG00000027204	0	+	164226082	164227157	0	1	1075,	0	-510	#NAME?	7.16	-0.763	-1.71	-0.171
1	164273779	164291079	ENSRNOG00000027204	0	+	164273779	164291079	0	2	192,138,	0,17162	-351	#NAME?	3.11	-0.279	-0.669	0.0658
1	164291436	164291705	ENSRNOG00000027204	4e-39	+	164291436	164291705	0	1	269,	0	-38.4	-37.2	2.42	-1.11	-2.22	-0.439
1	164417193	164417432	ENSRNOG00000036859	2e-13	+	164417193	164417432	0	1	239,	0	-12.7	-11.7	2.55	-0.244	-0.293	0.0253
1	164417491	164418028	ENSRNOG00000036859	6.3e-23	+	164417491	164418028	0	1	537,	0	-22.2	-21.1	3.78	-0.257	-0.558	0.149
1	164568272	164591881	ENSRNOG00000030404	4e-60	+	164568272	164591881	0	2	125,85,	0,23524	-59.4	-58.2	2.59	-0.244	-0.308	0.00864
1	165008911	165009032	ENSRNOG00000018394	0.0034	+	165008911	165009032	0	1	121,	0	-2.47	-1.72	2.86	-0.244	-0.301	-0.492
1	165171580	165172055	ENSRNOG00000016906	1e-34	+	165171580	165172055	0	1	475,	0	-34	-32.9	7.64	-0.271	-0.632	0.258
1	165280661	165280840	ENSRNOG00000017079	7.9e-47	+	165280661	165280840	0	1	179,	0	-46.1	-44.9	2.5	-0.254	-0.526	0.122
1	165400437	165400558	ENSRNOG00000017608	0.0011	+	165400437	165400558	0	1	121,	0	-2.95	-2.18	1.52	-0.244	-0.321	0.0822
1	165439829	165439950	ENSRNOG00000017608	2.2e-09	+	165439829	165439950	0	1	121,	0	-8.65	-7.72	2.97	-0.263	-0.593	0.479
1	165464092	165464303	ENSRNOG00000017608	3.2e-21	+	165464092	165464303	0	1	211,	0	-20.5	-19.4	2.5	-0.408	-1.03	0.402
1	165479385	165479565	ENSRNOG00000017608	4.3e-09	+	165479385	165479565	0	1	180,	0	-8.37	-7.45	2.6	-0.237	-0.262	-0.0119
1	165494619	165494769	ENSRNOG00000017716	1.2e-06	+	165494619	165494769	0	1	150,	0	-5.92	-5.05	11.1	-0.254	-0.53	1.87
1	165495307	165495458	ENSRNOG00000017716	7.6e-05	+	165495307	165495458	0	1	151,	0	-4.12	-3.31	18.2	-0.157	-0.16	0.485
1	165512414	165512744	ENSRNOG00000017854	1e-196	+	165512414	165512744	0	1	330,	0	-196	-194	3.32	-0.295	-0.736	-0.103
1	165551327	165551832	ENSRNOG00000025385	0	+	165551327	165551832	0	1	505,	0	-464	#NAME?	10.3	-0.244	-0.376	0.0325
1	165551890	165552069	ENSRNOG00000025385	1.2e-07	+	165551890	165552069	0	1	179,	0	-6.91	-6.02	1.8	-0.247	-0.454	-0.158
1	165651376	165659838	ENSRNOG00000018176	1e-243	+	165651376	165659838	0	3	51,94,66,	0,2849,8396	-243	-241	1.59	-0.608	-1.44	0.0705
1	165661884	165662064	ENSRNOG00000018176	2e-65	+	165661884	165662064	0	1	180,	0	-64.7	-63.4	1.65	-0.737	-1.67	-0.152
1	165875635	165875725	ENSRNOG00000018873	8.3e-09	+	165875635	165875725	0	1	90,	0	-8.08	-7.16	1.28	-0.504	-1.24	0.267
1	165876232	165877129	ENSRNOG00000018873	0	+	165876232	165877129	0	1	897,	0	-4430	#NAME?	7.07	-3.59	-5.21	0.157
1	165878561	165878652	ENSRNOG00000018873	7.4e-06	+	165878561	165878652	0	1	91,	0	-5.13	-4.28	1.5	-0.246	-0.427	-0.162
1	166457240	166457509	ENSRNOG00000019491	6.3e-53	+	166457240	166457509	0	1	269,	0	-52.2	-50.9	2.99	-0.244	-0.293	0.00675
1	166625018	166625618	ENSRNOG00000019560	0	+	166625018	166625618	0	1	600,	0	-564	#NAME?	3.39	-1.28	-2.45	-0.12
1	166865069	166866107	ENSRNOG00000019693	1e-288	+	166865069	166866107	0	2	2,326,	0,712	-288	-286	5.35	-0.26	-0.581	0.084
1	166984399	166985054	ENSRNOG00000019936	2e-71	+	166984399	166985054	0	3	14,138,48,	0,310,607	-70.7	-69.4	1.88	-3.4	-5	0.406
1	166996538	166996867	ENSRNOG00000020016	0	+	166996538	166996867	0	1	329,	0	-2290	#NAME?	7	-0.322	-0.815	-0.0564
1	167073504	167073841	ENSRNOG00000000417	1.3e-39	+	167073504	167073841	0	2	66,175,	0,162	-38.9	-37.7	2.57	-0.244	-0.317	0.0227
1	167074260	167074770	ENSRNOG00000000417	2.5e-51	+	167074260	167074770	0	1	510,	0	-50.6	-49.4	2.3	-0.754	-1.69	0.195
1	167075159	167075639	ENSRNOG00000000417	0	+	167075159	167075639	0	1	480,	0	-459	#NAME?	3.8	-2.67	-4.16	0.255
1	167076268	167076419	ENSRNOG00000000417	1.3e-43	+	167076268	167076419	0	1	151,	0	-42.9	-41.7	2	-0.593	-1.41	0.287
1	167076658	167076869	ENSRNOG00000000417	3.2e-64	+	167076658	167076869	0	1	211,	0	-63.5	-62.2	2.78	-0.251	-0.501	0.0847
1	167090193	167090344	ENSRNOG00000000417	2.9e-10	+	167090193	167090344	0	1	151,	0	-9.54	-8.6	2.11	-0.254	-0.534	-0.269
1	167320554	167320734	ENSRNOG00000020371	5.2e-10	+	167320554	167320734	0	1	180,	0	-9.28	-8.34	2.2	-0.242	-0.278	-0.0209
1	167333198	167333422	ENSRNOG00000020371	1.7e-06	+	167333198	167333422	0	2	61,60,	0,164	-5.77	-4.91	2.08	-0.247	-0.442	0.278
1	167532583	167532793	ENSRNOG00000020425	3.2e-57	+	167532583	167532793	0	1	210,	0	-56.5	-55.3	2.82	-0.586	-1.4	-0.314
1	167562210	167562479	ENSRNOG00000045752	3.2e-95	+	167562210	167562479	0	1	269,	0	-94.5	-93.1	4.63	-0.259	-0.572	0.126
1	168716180	168716646	ENSRNOG00000059786	1.7e-06	+	168716180	168716646	0	2	157,22,	0,444	-5.77	-4.91	2.24	-0.231	-0.25	-0.000867
1	168945477	168945625	ENSRNOG00000047098	0.003	+	168945477	168945625	0	1	148,	0	-2.53	-1.78	7.16	-0.135	-0.136	0.263
1	170216219	170216399	ENSRNOG00000030818	1.6e-14	+	170216219	170216399	0	1	180,	0	-13.8	-12.8	2.57	-0.244	-0.371	0.106
1	170384041	170385053	ENSRNOG00000017977	0	+	170384041	170385053	0	2	38,592,	0,420	-1310	#NAME?	7.65	-0.51	-1.25	0.12
1	170471875	170472054	ENSRNOG00000050846	1.6e-20	+	170471875	170472054	0	1	179,	0	-19.8	-18.8	2.65	-0.495	-1.23	-0.483
1	170471882	170481597	ENSRNOG00000051291	1.6e-10	+	170471882	170481597	0	2	45,136,	0,9579	-9.8	-8.85	2.6	-0.515	-1.26	-0.592
1	170534078	170534319	ENSRNOG00000051291	1.2e-07	+	170534078	170534319	0	1	241,	0	-6.91	-6.02	13.7	-0.244	-0.328	-0.482
1	170560307	170560428	ENSRNOG00000051291	0.00072	+	170560307	170560428	0	1	121,	0	-3.14	-2.36	2.14	-0.254	-0.535	-0.637
1	170563228	170563664	ENSRNOG00000051291	6.5e-06	+	170563228	170563664	0	2	109,132,	0,304	-5.19	-4.34	3.6	-0.221	-0.235	0.0475
1	170563843	170563964	ENSRNOG00000051291	9.5e-06	+	170563843	170563964	0	1	121,	0	-5.02	-4.18	7.48	-0.244	-0.347	-1.26
1	170564912	170565063	ENSRNOG00000051291	1.7e-06	+	170564912	170565063	0	1	151,	0	-5.78	-4.92	6.25	-0.264	-0.599	1.21
1	171658057	171658471	ENSRNOG00000019613	1.2e-07	+	171658057	171658471	0	1	414,	0	-6.92	-6.03	5.04	-0.333	-0.845	0.413
1	171793811	171794079	ENSRNOG00000056562	1e-30	+	171793811	171794079	0	1	268,	0	-30	-28.9	3.16	-0.246	-0.428	-0.101
1	171815896	171816848	ENSRNOG00000056562	0	+	171815896	171816848	0	1	952,	0	-400	#NAME?	10.7	-0.358	-0.914	-0.1
1	171816937	171816997	ENSRNOG00000056562	0.0026	+	171816937	171816997	0	1	60,	0	-2.58	-1.83	1.55	-0.244	-0.384	-0.305
1	171815915	171820563	ENSRNOG00000019667	0	+	171815915	171820563	0	2	399,141,	0,4507	-365	#NAME?	11.4	-0.585	-1.4	-0.236
1	171965593	171965984	ENSRNOG00000019667	5e-59	+	171965593	171965984	0	1	391,	0	-58.3	-57	5.7	-0.244	-0.347	-0.0555
1	173284224	173284706	ENSRNOG00000052236	3.2e-17	+	173284224	173284706	0	2	189,282,	0,200	-16.5	-15.5	4.66	-0.269	-0.623	0.36
1	173625340	173625550	ENSRNOG00000046566	1e-118	+	173625340	173625550	0	1	210,	0	-118	-117	4.9	-0.388	-0.992	-0.306
1	173672482	173672596	ENSRNOG00000041603	0.0016	+	173672482	173672596	0	1	114,	0	-2.8	-2.04	13	-0.161	-0.164	0.415
1	174330694	174330844	ENSRNOG00000013744	1e-06	+	174330694	174330844	0	1	150,	0	-5.99	-5.12	3.02	-0.244	-0.337	0.16
1	174338513	174338722	ENSRNOG00000013744	6.3e-28	+	174338513	174338722	0	1	209,	0	-27.2	-26.1	3.3	-0.247	-0.461	0.141
1	174690043	174691392	ENSRNOG00000010427	4e-40	+	174690043	174691392	0	2	41,140,	0,1209	-39.4	-38.2	1.42	-0.252	-0.51	0.0404
1	174694227	174694527	ENSRNOG00000010427	0	+	174694227	174694527	0	1	300,	0	-400	#NAME?	2.87	-0.835	-1.82	0.151
1	174737232	174737322	ENSRNOG00000010087	3.5e-07	+	174737232	174737322	0	1	90,	0	-6.45	-5.57	2.5	-0.378	-0.969	-1.05
1	174768078	174768287	ENSRNOG00000010017	3.5e-08	+	174768078	174768287	0	1	209,	0	-7.46	-6.55	2.09	-0.244	-0.336	-0.0833
1	174784991	174785230	ENSRNOG00000010017	2e-45	+	174784991	174785230	0	1	239,	0	-44.7	-43.5	3.82	-0.244	-0.357	0.0531
1	174862697	174862758	ENSRNOG00000009910	0.0025	+	174862697	174862758	0	1	61,	0	-2.6	-1.85	2.08	-0.233	-0.255	-0.222
1	175446462	175446964	ENSRNOG00000027030	6.3e-11	+	175446462	175446964	0	1	502,	0	-10.2	-9.28	5.51	-0.244	-0.315	0.0813
1	175864627	175865701	ENSRNOG00000017195	7.9e-67	+	175864627	175865701	0	2	119,91,	0,983	-66.1	-64.7	1.96	-1.9	-3.24	0.334
1	175868389	175868867	ENSRNOG00000017195	1e-293	+	175868389	175868867	0	1	478,	0	-293	-292	6.29	-1.2	-2.33	0.358
1	175868955	175869135	ENSRNOG00000017195	8.9e-08	+	175868955	175869135	0	1	180,	0	-7.05	-6.16	1.37	-0.274	-0.648	-0.137
1	176916586	176916646	ENSRNOG00000026754	0.00093	+	176916586	176916646	0	1	60,	0	-3.03	-2.26	1.16	-1.07	-2.16	0.488
1	176923002	176929798	ENSRNOG00000026754	0	+	176923002	176929798	0	2	737,100,	0,6696	-1840	#NAME?	7.47	-4.83	-6.58	0.243
1	176935366	176937106	ENSRNOG00000026754	0	+	176935366	176937106	0	2	46,761,	0,979	-477	#NAME?	6.7	-0.468	-1.17	0.095
1	177200008	177200158	ENSRNOG00000016210	7.2e-05	+	177200008	177200158	0	1	150,	0	-4.14	-3.33	2.32	-0.429	-1.09	1.11
1	177249225	177249376	ENSRNOG00000015713	6.3e-12	+	177249225	177249376	0	1	151,	0	-11.2	-10.3	3.49	-0.522	-1.28	-0.764
1	177706851	177706912	ENSRNOG00000015488	0.0041	+	177706851	177706912	0	1	61,	0	-2.39	-1.65	1.61	-0.244	-0.336	0.263
1	177765459	177765968	ENSRNOG00000014847	1.3e-13	+	177765459	177765968	0	1	509,	0	-12.9	-11.9	18.2	-0.294	-0.728	0.816
1	178351679	178378799	ENSRNOG00000013176	1.6e-23	+	178351679	178378799	0	3	91,46,13,	0,12474,27107	-22.8	-21.7	3.88	-0.242	-0.278	-0.0185
1	178431125	178431305	ENSRNOG00000013176	1.7e-06	+	178431125	178431305	0	1	180,	0	-5.76	-4.9	3.52	-0.266	-0.608	0.694
1	178636663	178636724	ENSRNOG00000058003	5.1e-06	+	178636663	178636724	0	1	61,	0	-5.29	-4.44	4.01	-0.244	-0.304	-0.447
1	178931208	178933703	ENSRNOG00000058003	1e-243	+	178931208	178933703	0	2	204,187,	0,2308	-243	-241	2.8	-0.45	-1.13	0.0879
1	178933852	178934152	ENSRNOG00000058003	0	+	178933852	178934152	0	1	300,	0	-572	#NAME?	5.32	-0.244	-0.375	-0.0232
1	184076906	184077325	ENSRNOG00000011417	2.5e-22	+	184076906	184077325	0	1	419,	0	-21.6	-20.5	3.77	-0.961	-2.01	0.509
1	185233515	185233785	ENSRNOG00000020479	4e-33	+	185233515	185233785	0	1	270,	0	-32.4	-31.3	3.29	-1.13	-2.25	0.719
1	185233964	185234413	ENSRNOG00000020479	6.3e-14	+	185233964	185234413	0	1	449,	0	-13.2	-12.2	2.98	-0.255	-0.546	0.174
1	185323202	185323562	ENSRNOG00000020479	6.5e-06	+	185323202	185323562	0	1	360,	0	-5.19	-4.34	2.26	-0.345	-0.882	-0.531
1	185495124	185501264	ENSRNOG00000024602	2e-35	+	185495124	185501264	0	2	365,203,	0,5937	-34.7	-33.5	3.29	-0.242	-0.277	-0.000202
1	185538603	185538694	ENSRNOG00000024602	7.8e-05	+	185538603	185538694	0	1	91,	0	-4.11	-3.3	2.66	-0.244	-0.355	-0.391
1	186182441	186182829	ENSRNOG00000020514	7.9e-43	+	186182441	186182829	0	1	388,	0	-42.1	-40.9	4.35	-0.366	-0.937	0.327
1	187149482	187149662	ENSRNOG00000056658	4.9e-09	+	187149482	187149662	0	1	180,	0	-8.31	-7.39	1.52	-0.247	-0.45	-0.107
1	187250774	187255835	ENSRNOG00000056658	1e-162	+	187250774	187255835	0	2	31,209,	0,4852	-162	-160	4.5	-0.252	-0.509	-0.0917
1	187261392	187261632	ENSRNOG00000056658	4e-84	+	187261392	187261632	0	1	240,	0	-83.4	-82	7.27	-0.246	-0.415	-0.119
1	188278617	188279066	ENSRNOG00000036760	7.9e-20	+	188278617	188279066	0	1	449,	0	-19.1	-18	7.35	-0.244	-0.335	0.138
1	188425661	188425902	ENSRNOG00000027405	5e-19	+	188425661	188425902	0	1	241,	0	-18.3	-17.3	2.54	-0.261	-0.587	0.156
1	188426051	188426231	ENSRNOG00000027405	1e-23	+	188426051	188426231	0	1	180,	0	-23	-21.9	2.72	-0.249	-0.471	-0.147
1	188426709	188427159	ENSRNOG00000027405	0	+	188426709	188427159	0	1	450,	0	-829	#NAME?	9.1	-0.244	-0.356	0.0193
1	188443223	188443314	ENSRNOG00000027405	2.1e-06	+	188443223	188443314	0	1	91,	0	-5.67	-4.81	1.67	-0.285	-0.693	-0.32
1	189267802	189267863	ENSRNOG00000031211	0.00028	+	189267802	189267863	0	1	61,	0	-3.56	-2.77	2.04	-0.231	-0.25	-0.115
1	189549989	189550425	ENSRNOG00000014513	0.00076	+	189549989	189550425	0	2	47,73,	0,363	-3.12	-2.35	14.3	-0.112	-0.112	0
1	189685161	189685369	ENSRNOG00000024530	3.2e-22	+	189685161	189685369	0	1	208,	0	-21.5	-20.5	2.99	-0.321	-0.811	0.35
1	189941454	189941724	ENSRNOG00000046181	6.8e-07	+	189941454	189941724	0	1	270,	0	-6.17	-5.3	14.3	-0.389	-0.995	-1.66
1	190585374	190585465	ENSRNOG00000036742	3.2e-17	+	190585374	190585465	0	1	91,	0	-16.5	-15.5	1.44	-0.507	-1.25	-0.248
1	190839637	190839787	ENSRNOG00000016448	2.9e-06	+	190839637	190839787	0	1	150,	0	-5.54	-4.68	1.32	-0.79	-1.75	0.419
1	190841189	190841339	ENSRNOG00000016448	5e-05	+	190841189	190841339	0	1	150,	0	-4.3	-3.48	2.04	-0.253	-0.521	-0.373
1	190875183	190875392	ENSRNOG00000016960	2e-19	+	190875183	190875392	0	1	209,	0	-18.7	-17.6	2.29	-0.247	-0.454	0.114
1	190879291	190880662	ENSRNOG00000016960	0	+	190879291	190880662	0	2	90,328,	0,1043	-440	#NAME?	5.71	-0.244	-0.382	0.0293
1	191009272	191009629	ENSRNOG00000025940	2.5e-72	+	191009272	191009629	0	1	357,	0	-71.6	-70.2	2.36	-1.96	-3.31	0.359
1	191473092	191474112	ENSRNOG00000017659	1e-105	+	191473092	191474112	0	1	1020,	0	-105	-103	8.4	-0.328	-0.831	0.191
1	192036725	192036995	ENSRNOG00000018243	3.8e-08	+	192036725	192036995	0	1	270,	0	-7.42	-6.51	1.75	-0.709	-1.62	-0.525
1	192088671	192089791	ENSRNOG00000018048	5e-38	+	192088671	192089791	0	2	139,12,	0,1108	-37.3	-36.1	4.58	-0.246	-0.416	0.083
1	192104529	192105399	ENSRNOG00000018048	0	+	192104529	192105399	0	1	870,	0	-413	#NAME?	6.62	-0.275	-0.651	-0.0497
1	192574711	192574831	ENSRNOG00000012061	5e-61	+	192574711	192574831	0	1	120,	0	-60.3	-59	2.89	-0.244	-0.316	-0.0236
1	192613490	192613609	ENSRNOG00000012362	7.9e-11	+	192613490	192613609	0	1	119,	0	-10.1	-9.14	1.47	-0.295	-0.731	-0.196
1	192613757	192695054	ENSRNOG00000012362	0	+	192613757	192695054	0	2	219,19,	0,81278	-1020	#NAME?	6.21	-0.476	-1.19	0.122
1	192707890	192707980	ENSRNOG00000012362	1.1e-05	+	192707890	192707980	0	1	90,	0	-4.97	-4.13	1.53	-0.244	-0.297	-0.0397
1	192708157	192708841	ENSRNOG00000012362	6.3e-62	+	192708157	192708841	0	1	684,	0	-61.2	-59.9	2.43	-0.35	-0.894	-0.115
1	192961454	192961753	ENSRNOG00000012806	1e-76	+	192961454	192961753	0	1	299,	0	-76	-74.6	3.71	-0.34	-0.863	0.222
1	192961991	192962172	ENSRNOG00000012806	5e-14	+	192961991	192962172	0	1	181,	0	-13.3	-12.3	1.99	-0.304	-0.758	-0.259
1	192962290	192963306	ENSRNOG00000012806	1e-154	+	192962290	192963306	0	2	567,121,	0,895	-154	-152	4.53	-2.79	-4.3	0.449
1	192963544	192964083	ENSRNOG00000012806	1e-195	+	192963544	192964083	0	1	539,	0	-195	-194	5.51	-0.535	-1.3	0.198
1	192964201	192964979	ENSRNOG00000012806	0	+	192964201	192964979	0	1	778,	0	-370	#NAME?	7.32	-1.08	-2.18	0.204
1	193121020	193121649	ENSRNOG00000024737	3.2e-41	+	193121020	193121649	0	1	629,	0	-40.5	-39.3	3.37	-0.409	-1.04	0.278
1	193121708	193121889	ENSRNOG00000024737	1.2e-08	+	193121708	193121889	0	1	181,	0	-7.93	-7.02	2.6	-0.251	-0.503	0.292
1	193121977	193122756	ENSRNOG00000024737	0	+	193121977	193122756	0	1	779,	0	-361	#NAME?	10.2	-7.05	-8.98	0.489
1	193122935	193123056	ENSRNOG00000024737	3e-08	+	193122935	193123056	0	1	121,	0	-7.53	-6.63	1.64	-0.255	-0.536	0.186
1	193123324	193123534	ENSRNOG00000024737	4.8e-09	+	193123324	193123534	0	1	210,	0	-8.32	-7.4	1.66	-0.762	-1.71	0.548
1	193145974	193146125	ENSRNOG00000024737	2.1e-05	+	193145974	193146125	0	1	151,	0	-4.67	-3.84	2.49	-0.324	-0.82	0.852
1	193335644	193335704	ENSRNOG00000014565	0.00032	+	193335644	193335704	0	1	60,	0	-3.49	-2.7	1.94	-0.244	-0.354	-0.263
1	196964886	196965904	ENSRNOG00000015441	7.9e-62	+	196964886	196965904	0	1	1018,	0	-61.1	-59.8	9.11	-0.245	-0.4	-0.0505
1	196966710	196966891	ENSRNOG00000015441	2.6e-08	+	196966710	196966891	0	1	181,	0	-7.59	-6.69	2.16	-0.284	-0.689	-0.33
1	196967010	196967160	ENSRNOG00000015441	6.3e-06	+	196967010	196967160	0	1	150,	0	-5.2	-4.35	1.67	-0.246	-0.413	0.148
1	197023306	197023425	ENSRNOG00000015773	0.00017	+	197023306	197023425	0	1	119,	0	-3.78	-2.98	4.07	-0.301	-0.749	2.32
1	197023484	197023722	ENSRNOG00000015773	8.3e-09	+	197023484	197023722	0	1	238,	0	-8.08	-7.16	10.7	-0.25	-0.48	1.16
1	197233591	197233891	ENSRNOG00000016635	3.2e-20	+	197233591	197233891	0	1	300,	0	-19.5	-18.4	3.33	-0.253	-0.517	-0.183
1	197233979	197234130	ENSRNOG00000016635	2.3e-05	+	197233979	197234130	0	1	151,	0	-4.64	-3.81	2.41	-0.242	-0.283	0.0636
1	197241294	197241773	ENSRNOG00000016635	5e-18	+	197241294	197241773	0	1	479,	0	-17.3	-16.3	3.85	-0.513	-1.26	-0.427
1	197839548	197839638	ENSRNOG00000018462	4.5e-06	+	197839548	197839638	0	1	90,	0	-5.35	-4.5	2.48	-0.266	-0.609	-0.663
1	197854676	197855600	ENSRNOG00000018462	7.9e-11	+	197854676	197855600	0	2	11,227,	0,697	-10.1	-9.17	3.1	-0.45	-1.13	-0.573
1	197855747	197855956	ENSRNOG00000018462	7.9e-10	+	197855747	197855956	0	1	209,	0	-9.1	-8.16	2.32	-0.244	-0.302	0.057
1	197906919	197907189	ENSRNOG00000018604	1.6e-89	+	197906919	197907189	0	1	270,	0	-88.8	-87.4	4.5	-0.682	-1.57	-0.316
1	198001511	198001721	ENSRNOG00000017403	1.1e-05	+	198001511	198001721	0	1	210,	0	-4.94	-4.1	2.28	-0.726	-1.65	1.01
1	198003092	198003272	ENSRNOG00000017403	6.3e-12	+	198003092	198003272	0	1	180,	0	-11.2	-10.2	3.25	-0.25	-0.485	0.305
1	198120127	198120416	ENSRNOG00000047988	1e-134	+	198120127	198120416	0	1	289,	0	-134	-133	3.03	-0.254	-0.525	0.0568
1	198213521	198213581	ENSRNOG00000019721	6.3e-18	+	198213521	198213581	0	1	60,	0	-17.2	-16.1	1.32	-0.244	-0.308	-0.00892
1	198265211	198265391	ENSRNOG00000019914	3e-09	+	198265211	198265391	0	1	180,	0	-8.53	-7.6	1.27	-0.527	-1.29	0.2
1	198299429	198300082	ENSRNOG00000029061	1e-139	+	198299429	198300082	0	1	653,	0	-139	-137	1.93	-26.2	-28.7	0.526
1	198300834	198301102	ENSRNOG00000029061	1e-126	+	198300834	198301102	0	1	268,	0	-126	-125	5.63	-0.252	-0.506	0.124
1	198378427	198378577	ENSRNOG00000020010	1e-29	+	198378427	198378577	0	1	150,	0	-29	-27.8	2.1	-0.344	-0.88	0.209
1	198383200	198383320	ENSRNOG00000027098	0.0011	+	198383200	198383320	0	1	120,	0	-2.95	-2.18	2.22	-0.242	-0.28	-0.144
1	198383558	198383977	ENSRNOG00000027098	7.9e-50	+	198383558	198383977	0	1	419,	0	-49.1	-47.9	2.95	-0.27	-0.628	-0.0635
1	198403215	198403365	ENSRNOG00000027098	5e-27	+	198403215	198403365	0	1	150,	0	-26.3	-25.2	1.42	-0.265	-0.604	-0.0657
1	198409956	198411323	ENSRNOG00000024144	7.9e-13	+	198409956	198411323	0	2	70,50,	0,1317	-12.1	-11.2	1.64	-0.438	-1.11	-0.345
1	198412905	198413113	ENSRNOG00000024144	3.2e-36	+	198412905	198413113	0	1	208,	0	-35.5	-34.3	1.66	-0.244	-0.305	-0.00592
1	198530275	198530425	ENSRNOG00000016978	0.00021	+	198530275	198530425	0	1	150,	0	-3.67	-2.87	5.21	-0.24	-0.272	0.737
1	198530603	198530813	ENSRNOG00000016978	1.2e-10	+	198530603	198530813	0	1	210,	0	-9.92	-8.97	6.64	-0.246	-0.412	-0.558
1	198682437	198683656	ENSRNOG00000017837	1e-150	+	198682437	198683656	0	1	1219,	0	-150	-149	8.04	-0.257	-0.557	-0.0668
1	198684130	198684368	ENSRNOG00000017837	2.5e-41	+	198684130	198684368	0	1	238,	0	-40.6	-39.4	1.85	-0.81	-1.78	0.253
1	198690793	198700224	ENSRNOG00000043225	1e-304	+	198690793	198700224	0	2	141,68,	0,9363	-304	-303	2.78	-1.44	-2.67	0.214
1	198700402	198700612	ENSRNOG00000043225	1.4e-08	+	198700402	198700612	0	1	210,	0	-7.86	-6.95	1.96	-0.241	-0.276	0.0103
1	198937421	198937720	ENSRNOG00000042728	1.6e-39	+	198937421	198937720	0	1	299,	0	-38.8	-37.6	4.14	-0.251	-0.49	0.112
1	198971923	198972218	ENSRNOG00000050282	1e-05	+	198971923	198972218	0	2	30,150,	0,145	-4.98	-4.14	1.48	-0.743	-1.67	0.554
1	198987330	198987871	ENSRNOG00000050282	1e-138	+	198987330	198987871	0	1	541,	0	-138	-136	7.38	-0.302	-0.752	-0.186
1	198988079	198988140	ENSRNOG00000050282	0.00076	+	198988079	198988140	0	1	61,	0	-3.12	-2.34	1.74	-0.267	-0.613	-0.692
1	199004739	199005160	ENSRNOG00000050282	1e-170	+	199004739	199005160	0	1	421,	0	-170	-169	6.37	-0.244	-0.325	0.0221
1	199005338	199006838	ENSRNOG00000050282	0	+	199005338	199006838	0	1	1500,	0	-504	#NAME?	8.15	-2.63	-4.11	-0.294
1	199019288	199019565	ENSRNOG00000018725	3.6e-06	+	199019288	199019565	0	2	162,49,	0,228	-5.44	-4.59	1.92	-0.28	-0.677	-0.315
1	199031482	199032052	ENSRNOG00000018725	1e-255	+	199031482	199032052	0	1	570,	0	-255	-254	6.21	-0.457	-1.14	-0.158
1	199051784	199052172	ENSRNOG00000018840	2e-59	+	199051784	199052172	0	1	388,	0	-58.7	-57.4	4.5	-0.25	-0.486	0.111
1	199201063	199201273	ENSRNOG00000018986	6.3e-86	+	199201063	199201273	0	1	210,	0	-85.2	-83.8	2.89	-0.495	-1.22	-0.253
1	199215553	199215793	ENSRNOG00000018986	6.3e-40	+	199215553	199215793	0	1	240,	0	-39.2	-38	4.65	-0.258	-0.561	-0.194
1	199215852	199215972	ENSRNOG00000018986	6.3e-07	+	199215852	199215972	0	1	120,	0	-6.2	-5.33	1.31	-0.274	-0.649	0.153
1	199216270	199216391	ENSRNOG00000018986	2.5e-16	+	199216270	199216391	0	1	121,	0	-15.6	-14.6	1.82	-0.255	-0.54	0.146
1	199221331	199221660	ENSRNOG00000039730	1.3e-29	+	199221331	199221660	0	1	329,	0	-28.9	-27.7	4.4	-0.244	-0.308	-0.038
1	199232723	199233262	ENSRNOG00000055028	4e-55	+	199232723	199233262	0	1	539,	0	-54.4	-53.1	5.53	-0.286	-0.695	0.176
1	199233805	199234015	ENSRNOG00000055028	1.5e-07	+	199233805	199234015	0	1	210,	0	-6.81	-5.92	2.09	-0.459	-1.15	0.57
1	199243811	199244141	ENSRNOG00000055028	2.5e-69	+	199243811	199244141	0	1	330,	0	-68.6	-67.3	4.13	-0.246	-0.419	-0.0749
1	199244379	199244589	ENSRNOG00000055028	1.3e-70	+	199244379	199244589	0	1	210,	0	-69.9	-68.6	5.48	-0.554	-1.34	-0.464
1	199287709	199287858	ENSRNOG00000019302	2.6e-05	+	199287709	199287858	0	1	149,	0	-4.58	-3.75	1.58	-0.244	-0.345	-0.0334
1	199294677	199294807	ENSRNOG00000019302	0.00011	+	199294677	199294807	0	2	20,40,	0,90	-3.97	-3.17	1.28	-0.244	-0.296	-0.0182
1	199323717	199324437	ENSRNOG00000026115	1.3e-32	+	199323717	199324437	0	1	720,	0	-31.9	-30.7	3.24	-0.252	-0.516	0.107
1	199324616	199324827	ENSRNOG00000026115	4e-16	+	199324616	199324827	0	1	211,	0	-15.4	-14.3	2.56	-0.244	-0.342	0.0772
1	199325155	199325636	ENSRNOG00000026115	1.6e-35	+	199325155	199325636	0	1	481,	0	-34.8	-33.6	3.44	-0.244	-0.331	-0.0276
1	199325695	199326115	ENSRNOG00000026115	1e-149	+	199325695	199326115	0	1	420,	0	-149	-147	6.65	-0.244	-0.358	-0.0445
1	199326444	199326655	ENSRNOG00000026115	2e-15	+	199326444	199326655	0	1	211,	0	-14.7	-13.7	2.84	-0.244	-0.385	0.114
1	199326983	199327314	ENSRNOG00000026115	1e-139	+	199326983	199327314	0	1	331,	0	-139	-137	5.1	-1	-2.06	0.451
1	199327403	199327644	ENSRNOG00000026115	6.3e-19	+	199327403	199327644	0	1	241,	0	-18.2	-17.2	2.94	-0.261	-0.587	-0.255
1	199327703	199327973	ENSRNOG00000026115	1e-135	+	199327703	199327973	0	1	270,	0	-135	-134	4.24	-0.386	-0.989	0.229
1	199328182	199328902	ENSRNOG00000026115	1e-121	+	199328182	199328902	0	1	720,	0	-121	-119	5.71	-0.245	-0.399	0.0536
1	199356016	199356196	ENSRNOG00000019485	7.9e-12	+	199356016	199356196	0	1	180,	0	-11.1	-10.2	1.99	-0.36	-0.919	-0.388
1	199360644	199360793	ENSRNOG00000019585	3.2e-74	+	199360644	199360793	0	1	149,	0	-73.5	-72.1	3.81	-0.295	-0.732	0.194
1	199655779	199655869	ENSRNOG00000019935	4.4e-06	+	199655779	199655869	0	1	90,	0	-5.36	-4.5	2.28	-0.244	-0.335	0.219
1	199661498	199661679	ENSRNOG00000019935	6.3e-16	+	199661498	199661679	0	1	181,	0	-15.2	-14.2	3.18	-0.244	-0.357	-0.111
1	199661887	199662427	ENSRNOG00000019935	1e-287	+	199661887	199662427	0	1	540,	0	-287	-285	4.96	-0.251	-0.494	-0.0529
1	199686930	199687482	ENSRNOG00000020039	2e-23	+	199686930	199687482	0	3	133,169,58,	0,250,494	-22.7	-21.6	5.17	-0.509	-1.25	0.745
1	199687631	199688809	ENSRNOG00000020039	1e-125	+	199687631	199688809	0	3	9,130,460,	0,503,718	-125	-124	5.52	-0.254	-0.534	0.089
1	199964472	199964862	ENSRNOG00000020298	1e-194	+	199964472	199964862	0	1	390,	0	-194	-193	7.58	-0.283	-0.687	-0.136
1	200114336	200115476	ENSRNOG00000020388	0	+	200114336	200115476	0	1	1140,	0	-655	#NAME?	9.84	-0.269	-0.622	-0.063
1	200209211	200209481	ENSRNOG00000020411	1.6e-29	+	200209211	200209481	0	1	270,	0	-28.8	-27.6	2.08	-0.243	-0.287	0.00211
1	200209539	200209779	ENSRNOG00000020411	2.5e-12	+	200209539	200209779	0	1	240,	0	-11.6	-10.7	2.04	-0.327	-0.829	-0.326
1	201186692	201186843	ENSRNOG00000020457	0.00063	+	201186692	201186843	0	1	151,	0	-3.2	-2.42	14.3	-0.189	-0.194	-0.585
1	201293407	201293528	ENSRNOG00000020457	0.0001	+	201293407	201293528	0	1	121,	0	-4	-3.19	1.35	-0.253	-0.52	-0.166
1	201293617	201294487	ENSRNOG00000020457	0	+	201293617	201294487	0	1	870,	0	-1810	#NAME?	12	-0.618	-1.46	0.109
1	201323705	201329562	ENSRNOG00000020457	1e-124	+	201323705	201329562	0	3	4,121,475,	0,312,5382	-124	-123	5.12	-0.274	-0.649	0.0821
1	201337415	201337534	ENSRNOG00000036675	4.1e-05	+	201337415	201337534	0	1	119,	0	-4.39	-3.56	4.99	-0.219	-0.232	-0.0995
1	201478465	201479061	ENSRNOG00000020497	0	+	201478465	201479061	0	1	596,	0	-1110	#NAME?	12	-0.449	-1.13	-0.127
1	201523419	201523990	ENSRNOG00000020533	4e-83	+	201523419	201523990	0	2	55,154,	0,417	-82.4	-81.1	1.66	-0.251	-0.497	0.0376
1	201546613	201548185	ENSRNOG00000020533	0	+	201546613	201548185	0	2	13,375,	0,1197	-2930	#NAME?	6.83	-1.35	-2.54	-0.136
1	201950143	201950234	ENSRNOG00000020605	2e-07	+	201950143	201950234	0	1	91,	0	-6.69	-5.8	3.63	-0.244	-0.35	-0.305
1	201963306	201963546	ENSRNOG00000020605	7.9e-24	+	201963306	201963546	0	1	240,	0	-23.1	-22	2.22	-1.57	-2.82	0.689
1	201964591	201965189	ENSRNOG00000020605	0	+	201964591	201965189	0	1	598,	0	-350	#NAME?	10.2	-0.275	-0.654	-0.105
1	201981356	201981417	ENSRNOG00000020624	1.2e-05	+	201981356	201981417	0	1	61,	0	-4.92	-4.08	2.9	-0.244	-0.325	0.3
1	202020377	202020768	ENSRNOG00000020624	1e-307	+	202020377	202020768	0	1	391,	0	-307	-305	3.97	-0.252	-0.509	0.0559
1	202560243	202560598	ENSRNOG00000020424	6.3e-28	+	202560243	202560598	0	1	355,	0	-27.2	-26	3.18	-0.243	-0.289	0.00901
1	203971239	203971328	ENSRNOG00000047057	0.001	+	203971239	203971328	0	1	89,	0	-2.98	-2.21	2.03	-0.238	-0.266	-0.153
1	203988415	203988709	ENSRNOG00000047057	1e-221	+	203988415	203988709	0	1	294,	0	-221	-219	9.4	-0.253	-0.52	-0.134
1	204885250	204885760	ENSRNOG00000017222	1e-134	+	204885250	204885760	0	1	510,	0	-134	-132	5.76	-0.246	-0.425	-0.0619
1	204961003	204980048	ENSRNOG00000017294	0	+	204961003	204980048	0	2	688,115,	0,18930	-552	#NAME?	11.2	-0.244	-0.351	-0.0184
1	204996719	204998019	ENSRNOG00000017294	1e-271	+	204996719	204998019	0	2	59,417,	0,883	-271	-269	5.83	-0.244	-0.364	0.0211
1	205777218	205782902	ENSRNOG00000018066	0	+	205777218	205782902	0	2	442,32,	0,5652	-998	#NAME?	6.88	-7.15	-9.09	0.388
1	205789819	205789968	ENSRNOG00000018066	2.5e-08	+	205789819	205789968	0	1	149,	0	-7.6	-6.69	2.4	-0.248	-0.463	-0.241
1	206572321	206572442	ENSRNOG00000057633	0.0043	+	206572321	206572442	0	1	121,	0	-2.37	-1.63	1.81	-0.259	-0.571	0.644
1	207413793	207414034	ENSRNOG00000018683	6.3e-23	+	207413793	207414034	0	1	241,	0	-22.2	-21.1	2.38	-0.553	-1.33	-0.432
1	211239378	211239888	ENSRNOG00000016940	0	+	211239378	211239888	0	1	510,	0	-764	#NAME?	8.64	-0.295	-0.733	-0.075
1	211403095	211403575	ENSRNOG00000027590	7.9e-24	+	211403095	211403575	0	1	480,	0	-23.1	-22	5.21	-0.25	-0.484	-0.14
1	211588715	211588865	ENSRNOG00000036649	1.3e-11	+	211588715	211588865	0	1	150,	0	-10.9	-9.94	2.01	-0.268	-0.617	-0.242
1	211589103	211589312	ENSRNOG00000036649	2.5e-13	+	211589103	211589312	0	1	209,	0	-12.6	-11.6	1.93	-0.246	-0.423	0.0961
1	211589401	211600123	ENSRNOG00000036649	0	+	211589401	211600123	0	2	415,123,	0,10599	-411	#NAME?	7.82	-1.64	-2.92	-0.373
1	211920232	211920352	ENSRNOG00000017635	4e-05	+	211920232	211920352	0	1	120,	0	-4.4	-3.58	1.49	-0.347	-0.887	-0.436
1	211920411	211920651	ENSRNOG00000017635	7.1e-08	+	211920411	211920651	0	1	240,	0	-7.15	-6.26	1.58	-0.333	-0.844	-0.219
1	212210421	212211064	ENSRNOG00000054955	6.3e-81	+	212210421	212211064	0	3	552,45,33,	0,560,610	-80.2	-78.8	5.23	-0.274	-0.644	0.14
1	212211153	212211578	ENSRNOG00000054955	0	+	212211153	212211578	0	2	121,300,	0,125	-680	#NAME?	12.2	-0.453	-1.14	0.202
1	212245001	212245332	ENSRNOG00000027240	1e-156	+	212245001	212245332	0	1	331,	0	-156	-154	3.84	-3.27	-4.84	-0.523
1	212256733	212256824	ENSRNOG00000027240	4.1e-08	+	212256733	212256824	0	1	91,	0	-7.39	-6.49	1.63	-0.244	-0.293	0.0321
1	212258632	212259848	ENSRNOG00000027240	6.3e-34	+	212258632	212259848	0	2	11,170,	0,1046	-33.2	-32	1.74	-0.336	-0.852	0.155
1	212277603	212277694	ENSRNOG00000027240	6.3e-15	+	212277603	212277694	0	1	91,	0	-14.2	-13.2	1.4	-0.244	-0.341	-0.0243
1	212359176	212359236	ENSRNOG00000018272	9.8e-05	+	212359176	212359236	0	1	60,	0	-4.01	-3.2	2.73	-0.247	-0.446	-0.775
1	212363370	212363549	ENSRNOG00000018272	3.2e-11	+	212363370	212363549	0	1	179,	0	-10.5	-9.55	1.99	-0.29	-0.711	0.288
1	212595577	212595903	ENSRNOG00000018838	0	+	212595577	212595903	0	1	326,	0	-342	#NAME?	5.44	-0.247	-0.448	-0.0498
1	212619134	212619284	ENSRNOG00000018860	6.5e-08	+	212619134	212619284	0	1	150,	0	-7.19	-6.29	1.93	-0.246	-0.43	0.179
1	212652734	212652852	ENSRNOG00000018956	7.6e-05	+	212652734	212652852	0	1	118,	0	-4.12	-3.31	18.2	-0.137	-0.138	-0.322
1	213607363	213607843	ENSRNOG00000013256	7.9e-37	+	213607363	213607843	0	1	480,	0	-36.1	-35	2.03	-0.316	-0.798	-0.14
1	213877069	213879284	ENSRNOG00000053075	0	+	213877069	213879284	0	2	785,82,	0,2133	-914	#NAME?	12	-0.285	-0.692	-0.0726
1	213897455	213897635	ENSRNOG00000015152	1.2e-05	+	213897455	213897635	0	1	180,	0	-4.91	-4.07	2.39	-0.241	-0.276	0.078
1	214010089	214010329	ENSRNOG00000019215	1.2e-06	+	214010089	214010329	0	1	240,	0	-5.92	-5.05	4.68	-0.271	-0.629	0.778
1	214036721	214036961	ENSRNOG00000049324	3.2e-53	+	214036721	214036961	0	1	240,	0	-52.5	-51.3	5.77	-0.245	-0.405	-0.133
1	214146782	214147400	ENSRNOG00000015912	1e-230	+	214146782	214147400	0	2	44,226,	0,392	-230	-228	3.83	-0.298	-0.742	-0.11
1	214147697	214147967	ENSRNOG00000015912	1e-206	+	214147697	214147967	0	1	270,	0	-206	-204	4.22	-0.245	-0.394	-0.0343
1	214204459	214204666	ENSRNOG00000017109	2.5e-11	+	214204459	214204666	0	1	207,	0	-10.6	-9.69	2.69	-0.247	-0.442	-0.224
1	214243679	214244814	ENSRNOG00000017299	3.2e-94	+	214243679	214244814	0	2	20,608,	0,527	-93.5	-92.1	4.62	-0.261	-0.583	-0.115
1	214245112	214245471	ENSRNOG00000017299	1e-231	+	214245112	214245471	0	1	359,	0	-231	-230	6.64	-1.32	-2.5	-0.46
1	214245559	214246217	ENSRNOG00000017299	0	+	214245559	214246217	0	1	658,	0	-370	#NAME?	4.19	-2.05	-3.43	0.242
1	214246365	214246784	ENSRNOG00000017299	1e-149	+	214246365	214246784	0	1	419,	0	-149	-147	5.9	-0.244	-0.349	0.0276
1	214248721	214248811	ENSRNOG00000017299	0.0018	+	214248721	214248811	0	1	90,	0	-2.75	-1.99	1.5	-0.245	-0.407	-0.166
1	214325304	214325454	ENSRNOG00000018061	4.5e-08	+	214325304	214325454	0	1	150,	0	-7.35	-6.45	1.43	-0.357	-0.912	-0.205
1	214328159	214331171	ENSRNOG00000018336	0.0003	+	214328159	214331171	0	2	103,18,	0,2994	-3.52	-2.73	5.21	-0.282	-0.684	2.04
1	214947503	214947624	ENSRNOG00000020021	4e-27	+	214947503	214947624	0	1	121,	0	-26.4	-25.3	2.98	-0.252	-0.515	0.209
1	215628784	215652170	ENSRNOG00000020300	5e-20	+	215628784	215652170	0	2	111,125,	0,23261	-19.3	-18.3	3.31	-0.275	-0.655	0.239
1	216255344	216255698	ENSRNOG00000032677	1.3e-20	+	216255344	216255698	0	1	354,	0	-19.9	-18.8	2.1	-0.568	-1.36	-0.291
1	216255756	216256608	ENSRNOG00000032677	1e-212	+	216255756	216256608	0	1	852,	0	-212	-210	8.88	-1.44	-2.67	-0.246
1	217019005	217022094	ENSRNOG00000020776	4.7e-09	+	217019005	217022094	0	2	100,80,	0,3009	-8.33	-7.41	3.67	-0.246	-0.428	-0.366
1	217033768	217034336	ENSRNOG00000020776	2e-34	+	217033768	217034336	0	1	568,	0	-33.7	-32.5	4.16	-1.37	-2.57	-0.526
1	217588922	217589193	ENSRNOG00000050206	0	+	217588922	217589193	0	1	271,	0	-483	#NAME?	16	-0.381	-0.978	0.265
1	218466556	218466707	ENSRNOG00000013426	0.00095	+	218466556	218466707	0	1	151,	0	-3.02	-2.25	5.21	-0.244	-0.371	-1.39
1	218475567	218475926	ENSRNOG00000013426	3e-08	+	218475567	218475926	0	1	359,	0	-7.53	-6.62	31.2	-0.225	-0.241	0.637
1	218532044	218532192	ENSRNOG00000013845	5e-11	+	218532044	218532192	0	1	148,	0	-10.3	-9.3	2.74	-0.34	-0.864	0.647
1	218626423	218628037	ENSRNOG00000014254	1e-104	+	218626423	218628037	0	2	45,403,	0,1211	-104	-103	4.88	-0.605	-1.44	-0.33
1	218952693	218953322	ENSRNOG00000025245	4e-66	+	218952693	218953322	0	1	629,	0	-65.4	-64.1	5.94	-0.244	-0.354	0.0309
1	218953830	218954160	ENSRNOG00000025245	1e-200	+	218953830	218954160	0	1	330,	0	-200	-198	9.61	-0.279	-0.668	-0.184
1	219045998	219047821	ENSRNOG00000016790	0	+	219045998	219047821	0	1	1823,	0	-954	#NAME?	15.5	-0.259	-0.572	0.0397
1	219125358	219125448	ENSRNOG00000016791	9.5e-05	+	219125358	219125448	0	1	90,	0	-4.02	-3.21	1.51	-0.247	-0.46	-0.227
1	219206822	219207122	ENSRNOG00000017872	2.5e-60	+	219206822	219207122	0	1	300,	0	-59.6	-58.3	2.63	-0.448	-1.12	-0.214
1	219235927	219236921	ENSRNOG00000017901	2.5e-64	+	219235927	219236921	0	2	77,190,	0,804	-63.6	-62.3	4.23	-0.265	-0.605	-0.192
1	219346007	219346158	ENSRNOG00000018391	1.8e-06	+	219346007	219346158	0	1	151,	0	-5.74	-4.88	2.26	-0.379	-0.971	-0.687
1	219361704	219362004	ENSRNOG00000018553	0	+	219361704	219362004	0	1	300,	0	-436	#NAME?	4.06	-0.246	-0.435	-0.0305
1	219379410	219379557	ENSRNOG00000022153	3e-09	+	219379410	219379557	0	1	147,	0	-8.53	-7.61	2.16	-0.258	-0.561	0.305
1	219406008	219406128	ENSRNOG00000021724	7.1e-07	+	219406008	219406128	0	1	120,	0	-6.15	-5.28	4.2	-0.225	-0.241	-0.11
1	219439952	219440013	ENSRNOG00000018708	1e-53	+	219439952	219440013	0	1	61,	0	-53	-51.8	2.28	-0.245	-0.408	-0.0682
1	219759182	219833344	ENSRNOG00000019372	1.9e-07	+	219759182	219833344	0	3	66,39,46,	0,4818,74116	-6.72	-5.83	2.11	-0.421	-1.07	-0.593
1	219856373	219856613	ENSRNOG00000019372	2e-39	+	219856373	219856613	0	1	240,	0	-38.7	-37.6	2.21	-0.298	-0.742	-0.156
1	219859338	219859578	ENSRNOG00000019372	1e-91	+	219859338	219859578	0	1	240,	0	-91	-89.6	3.95	-0.246	-0.412	-0.0617
1	219964608	219971574	ENSRNOG00000058842	1e-172	+	219964608	219971574	0	2	188,22,	0,6944	-172	-171	1.55	-5.5	-7.32	0.242
1	219987420	219987571	ENSRNOG00000058842	1.6e-30	+	219987420	219987571	0	1	151,	0	-29.8	-28.7	1.63	-0.244	-0.339	-0.0197
1	219990761	219991062	ENSRNOG00000058842	0	+	219990761	219991062	0	1	301,	0	-1940	#NAME?	5.04	-2.83	-4.34	-0.166
1	219995163	219996828	ENSRNOG00000058842	0	+	219995163	219996828	0	2	55,155,	0,1510	-449	#NAME?	1.97	-0.575	-1.38	0.0722
1	220001778	220002151	ENSRNOG00000058842	4e-38	+	220001778	220002151	0	2	31,59,	0,314	-37.4	-36.2	1.22	-1.26	-2.42	0.151
1	220004438	220004798	ENSRNOG00000058842	0	+	220004438	220004798	0	1	360,	0	-451	#NAME?	5.46	-0.288	-0.701	-0.0606
1	220010429	220015894	ENSRNOG00000061795	0	+	220010429	220015894	0	2	108,372,	0,5093	-870	#NAME?	16.4	-0.253	-0.518	-0.0802
1	220016013	220018977	ENSRNOG00000061795	1e-111	+	220016013	220018977	0	2	180,91,	0,2873	-111	-109	5.31	-0.369	-0.944	0.25
1	220119679	220119917	ENSRNOG00000019708	5e-65	+	220119679	220119917	0	1	238,	0	-64.3	-63	3.22	-0.246	-0.431	-0.0762
1	220142612	220142882	ENSRNOG00000019825	9.99988867182683e-320	+	220142612	220142882	0	1	270,	0	-319	-317	11.8	-0.319	-0.805	-0.234
1	220246080	220246346	ENSRNOG00000019970	0	+	220246080	220246346	0	1	266,	0	-362	#NAME?	8.17	-0.359	-0.916	-0.182
1	220313854	220314035	ENSRNOG00000050201	5e-11	+	220313854	220314035	0	1	181,	0	-10.3	-9.35	3.1	-0.237	-0.264	-0.026
1	220335253	220335434	ENSRNOG00000050223	1.7e-07	+	220335253	220335434	0	1	181,	0	-6.77	-5.89	2.23	-0.244	-0.309	0.059
1	220417549	220417910	ENSRNOG00000020110	0	+	220417549	220417910	0	1	361,	0	-857	#NAME?	12.3	-0.555	-1.34	-0.185
1	220448660	220448989	ENSRNOG00000020197	1e-291	+	220448660	220448989	0	1	329,	0	-291	-290	23.7	-0.244	-0.326	-0.0365
1	220474255	220474346	ENSRNOG00000020201	6.8e-06	+	220474255	220474346	0	1	91,	0	-5.17	-4.33	3.8	-0.22	-0.232	-0.278
1	220677103	220677253	ENSRNOG00000028743	5.1e-10	+	220677103	220677253	0	1	150,	0	-9.29	-8.35	2.16	-0.373	-0.956	-0.393
1	220677372	220677701	ENSRNOG00000028743	0	+	220677372	220677701	0	1	329,	0	-362	#NAME?	7.38	-0.244	-0.317	-0.0107
1	220677850	220678060	ENSRNOG00000028743	7.9e-14	+	220677850	220678060	0	1	210,	0	-13.1	-12.1	1.88	-0.619	-1.46	-0.374
1	220746386	220746687	ENSRNOG00000020463	2.5e-42	+	220746386	220746687	0	1	301,	0	-41.6	-40.3	4.75	-0.244	-0.308	0.0333
1	220750244	220750395	ENSRNOG00000020463	6.3e-10	+	220750244	220750395	0	1	151,	0	-9.2	-8.27	2.24	-0.243	-0.287	0.0444
1	220806592	220808744	ENSRNOG00000020551	1e-275	+	220806592	220808744	0	2	201,1295,	0,857	-275	-273	8.04	-1.54	-2.79	0.19
1	220861241	220861420	ENSRNOG00000020587	6.3e-12	+	220861241	220861420	0	1	179,	0	-11.2	-10.2	2.11	-0.27	-0.625	0.287
1	220873067	220873337	ENSRNOG00000020660	0	+	220873067	220873337	0	1	270,	0	-718	#NAME?	2.12	-0.271	-0.633	0.0252
1	220949408	220949737	ENSRNOG00000026114	1e-124	+	220949408	220949737	0	1	329,	0	-124	-122	14.6	-0.29	-0.714	0.363
1	220950362	220950840	ENSRNOG00000026114	1e-160	+	220950362	220950840	0	1	478,	0	-160	-158	12.4	-0.268	-0.617	-0.213
1	220950899	220951287	ENSRNOG00000026114	4e-16	+	220950899	220951287	0	1	388,	0	-15.4	-14.4	4.16	-0.332	-0.841	-0.435
1	220951346	220951675	ENSRNOG00000026114	1.3e-34	+	220951346	220951675	0	1	329,	0	-33.9	-32.7	7.11	-0.569	-1.37	-0.651
1	220967000	220967738	ENSRNOG00000020700	5e-16	+	220967000	220967738	0	3	152,120,137,	0,227,601	-15.3	-14.2	1.81	-2.63	-4.11	0.421
1	221002384	221002594	ENSRNOG00000030888	1.3e-14	+	221002384	221002594	0	1	210,	0	-13.9	-12.9	3.19	-0.239	-0.268	-0.0115
1	221003010	221003249	ENSRNOG00000030888	2e-14	+	221003010	221003249	0	1	239,	0	-13.7	-12.7	2.6	-0.243	-0.285	0.0317
1	221043178	221043359	ENSRNOG00000020773	7.2e-08	+	221043178	221043359	0	1	181,	0	-7.14	-6.24	2.85	-0.253	-0.521	0.399
1	221043628	221043749	ENSRNOG00000020773	1.6e-07	+	221043628	221043749	0	1	121,	0	-6.79	-5.9	2.16	-0.248	-0.47	-0.29
1	221055666	221055937	ENSRNOG00000020773	1e-38	+	221055666	221055937	0	1	271,	0	-38	-36.8	4.02	-0.246	-0.416	0.109
1	221056026	221056177	ENSRNOG00000020773	2.7e-06	+	221056026	221056177	0	1	151,	0	-5.57	-4.72	1.83	-0.244	-0.361	-0.104
1	221243582	221243821	ENSRNOG00000030616	7.9e-15	+	221243582	221243821	0	1	239,	0	-14.1	-13.1	9.37	-0.274	-0.65	0.647
1	221415487	221415638	ENSRNOG00000020950	4.7e-08	+	221415487	221415638	0	1	151,	0	-7.33	-6.43	1.71	-0.244	-0.352	-0.0806
1	221416506	221416717	ENSRNOG00000020950	5e-27	+	221416506	221416717	0	1	211,	0	-26.3	-25.2	1.55	-0.245	-0.405	0.031
1	221416986	221417436	ENSRNOG00000020950	0	+	221416986	221417436	0	1	450,	0	-1330	#NAME?	8.78	-0.733	-1.66	0.13
1	221425306	221425664	ENSRNOG00000021794	0	+	221425306	221425664	0	1	358,	0	-708	#NAME?	10.3	-0.492	-1.22	-0.186
1	221612613	221612734	ENSRNOG00000060707	2.2e-06	+	221612613	221612734	0	1	121,	0	-5.66	-4.8	4.38	-0.244	-0.351	-0.341
1	221631471	221632117	ENSRNOG00000060707	0	+	221631471	221632117	0	2	23,546,	0,100	-358	#NAME?	6.75	-0.255	-0.54	-0.063
1	221665264	221665773	ENSRNOG00000043503	0	+	221665264	221665773	0	1	509,	0	-497	#NAME?	2.8	-0.292	-0.72	0.0464
1	221673649	221673740	ENSRNOG00000027456	0.00055	+	221673649	221673740	0	1	91,	0	-3.26	-2.48	4.34	-0.244	-0.36	1.07
1	221692827	221693158	ENSRNOG00000027456	1e-100	+	221692827	221693158	0	1	331,	0	-100	-98.6	2.34	-5.69	-7.52	0.592
1	221704492	221704612	ENSRNOG00000021054	2.8e-10	+	221704492	221704612	0	1	120,	0	-9.56	-8.61	2.7	-0.287	-0.7	-0.421
1	221709199	221709378	ENSRNOG00000021054	1e-73	+	221709199	221709378	0	1	179,	0	-73	-71.7	2.72	-0.271	-0.632	0.11
1	221709675	221709914	ENSRNOG00000021054	1.1e-05	+	221709675	221709914	0	1	239,	0	-4.95	-4.11	1.74	-1.23	-2.39	-0.892
1	221710003	221710242	ENSRNOG00000021054	3.2e-16	+	221710003	221710242	0	1	239,	0	-15.5	-14.5	2.23	-2.07	-3.44	-0.876
1	221735516	221735636	ENSRNOG00000021085	4e-06	+	221735516	221735636	0	1	120,	0	-5.4	-4.55	3.1	-0.246	-0.414	0.383
1	221747861	221748250	ENSRNOG00000021085	6.3e-53	+	221747861	221748250	0	1	389,	0	-52.2	-51	3.11	-0.253	-0.52	-0.108
1	221756285	221756345	ENSRNOG00000021090	0.00014	+	221756285	221756345	0	1	60,	0	-3.86	-3.05	2.74	-0.244	-0.362	0.43
1	221771053	221771143	ENSRNOG00000021090	1.5e-10	+	221771053	221771143	0	1	90,	0	-9.82	-8.88	2.01	-0.308	-0.772	-0.457
1	221847471	221855758	ENSRNOG00000021103	5e-57	+	221847471	221855758	0	2	180,91,	0,8196	-56.3	-55	3.83	-0.249	-0.474	-0.108
1	221906158	221907149	ENSRNOG00000021103	0	+	221906158	221907149	0	1	991,	0	-1840	#NAME?	14.6	-0.313	-0.787	0.0434
1	221907418	221907509	ENSRNOG00000021103	6.3e-19	+	221907418	221907509	0	1	91,	0	-18.2	-17.1	2.13	-0.846	-1.84	-0.69
1	222254241	222254390	ENSRNOG00000023023	3.7e-05	+	222254241	222254390	0	1	149,	0	-4.43	-3.6	1.89	-0.244	-0.361	0.155
1	222255102	222255311	ENSRNOG00000023023	8.7e-09	+	222255102	222255311	0	1	209,	0	-8.06	-7.14	3.9	-0.244	-0.335	0.206
1	222674264	222674713	ENSRNOG00000032042	6.3e-35	+	222674264	222674713	0	1	449,	0	-34.2	-33	3.76	-0.242	-0.278	-0.000835
1	222675638	222675819	ENSRNOG00000032042	7.9e-11	+	222675638	222675819	0	1	181,	0	-10.1	-9.19	1.63	-0.435	-1.1	-0.308
1	222785606	222785815	ENSRNOG00000021203	3.2e-23	+	222785606	222785815	0	1	209,	0	-22.5	-21.4	2.85	-0.244	-0.309	0.0344
1	222844143	222862235	ENSRNOG00000021206	6.3e-81	+	222844143	222862235	0	4	121,63,9,11,	0,517,17633,18081	-80.2	-78.9	5.66	-0.567	-1.36	-0.251
1	224818212	224818452	ENSRNOG00000018086	4.1e-10	+	224818212	224818452	0	1	240,	0	-9.39	-8.45	2.04	-0.245	-0.395	-0.115
1	224832990	224833140	ENSRNOG00000018215	6.2e-09	+	224832990	224833140	0	1	150,	0	-8.21	-7.29	2.6	-0.244	-0.357	-0.177
1	224882707	224883337	ENSRNOG00000018385	0	+	224882707	224883337	0	1	630,	0	-481	#NAME?	9.26	-0.426	-1.08	-0.139
1	224883516	224884205	ENSRNOG00000018385	0	+	224883516	224884205	0	1	689,	0	-580	#NAME?	21.6	-0.335	-0.848	-0.0712
1	224955508	224955657	ENSRNOG00000018847	2.5e-11	+	224955508	224955657	0	1	149,	0	-10.6	-9.69	3.32	-0.271	-0.63	-0.333
1	224971898	224972108	ENSRNOG00000019266	3.2e-12	+	224971898	224972108	0	1	210,	0	-11.5	-10.5	1.94	-0.241	-0.275	0.00356
1	224998730	224998970	ENSRNOG00000019461	2.5e-13	+	224998730	224998970	0	1	240,	0	-12.6	-11.6	3.27	-0.269	-0.62	0.348
1	224999386	225000340	ENSRNOG00000019461	1e-122	+	224999386	225000340	0	1	954,	0	-122	-121	12.5	-0.405	-1.03	-0.295
1	225015734	225016032	ENSRNOG00000019507	3.2e-20	+	225015734	225016032	0	1	298,	0	-19.5	-18.4	1.33	-0.424	-1.08	0.098
1	225016179	225018619	ENSRNOG00000019507	1e-282	+	225016179	225018619	0	2	167,101,	0,2339	-282	-280	1.9	-15.3	-17.6	0.361
1	225051485	225051666	ENSRNOG00000026302	1.4e-05	+	225051485	225051666	0	1	181,	0	-4.85	-4.01	2.2	-0.245	-0.409	0.25
1	225068711	225069873	ENSRNOG00000019666	6.3e-35	+	225068711	225069873	0	2	42,107,	0,1055	-34.2	-33	1.22	-8.87	-10.9	0.345
1	225087148	225087266	ENSRNOG00000019701	2e-12	+	225087148	225087266	0	1	118,	0	-11.7	-10.7	3.36	-0.253	-0.518	-0.342
1	225093503	225094010	ENSRNOG00000026005	1.3e-18	+	225093503	225094010	0	1	507,	0	-17.9	-16.8	5.64	-0.275	-0.653	0.247
1	225094128	225094664	ENSRNOG00000026005	1e-29	+	225094128	225094664	0	1	536,	0	-29	-27.9	3.85	-0.244	-0.342	-0.0421
1	225095110	225095497	ENSRNOG00000026005	0	+	225095110	225095497	0	1	387,	0	-375	#NAME?	9.84	-0.647	-1.51	0.313
1	225096091	225096390	ENSRNOG00000026005	6.3e-54	+	225096091	225096390	0	1	299,	0	-53.2	-51.9	3.97	-0.245	-0.407	0.0781
1	225096597	225100671	ENSRNOG00000019724	6.3e-74	+	225096597	225100671	0	2	67,84,	0,3990	-73.2	-71.9	2.73	-0.245	-0.399	-0.0443
1	225120060	225120209	ENSRNOG00000019804	7.9e-11	+	225120060	225120209	0	1	149,	0	-10.1	-9.12	3.29	-0.247	-0.439	-0.245
1	225125215	225125457	ENSRNOG00000019804	0.00048	+	225125215	225125457	0	2	54,6,	0,236	-3.32	-2.54	1.13	-0.254	-0.527	-0.0831
1	225126281	225126579	ENSRNOG00000019804	0	+	225126281	225126579	0	1	298,	0	-2580	#NAME?	5.14	-0.626	-1.47	-0.0881
1	225151403	225151464	ENSRNOG00000020047	8.3e-05	+	225151403	225151464	0	1	61,	0	-4.08	-3.27	2.67	-0.211	-0.221	0.0171
1	225158335	225158426	ENSRNOG00000020047	1.4e-05	+	225158335	225158426	0	1	91,	0	-4.84	-4	1.66	-0.277	-0.662	-0.431
1	225161608	225162326	ENSRNOG00000020047	1e-185	+	225161608	225162326	0	1	718,	0	-185	-183	3.51	-3.2	-4.77	0.278
1	225169044	225169104	ENSRNOG00000020075	9.8e-09	+	225169044	225169104	0	1	60,	0	-8.01	-7.09	1.1	-0.665	-1.54	0.14
1	225197474	225197715	ENSRNOG00000057569	3.2e-20	+	225197474	225197715	0	1	241,	0	-19.5	-18.4	3.57	-0.244	-0.36	0.111
1	225198613	225198854	ENSRNOG00000057569	1.3e-50	+	225198613	225198854	0	1	241,	0	-49.9	-48.7	4.99	-0.245	-0.393	0.105
1	225199123	225199574	ENSRNOG00000057569	2e-26	+	225199123	225199574	0	1	451,	0	-25.7	-24.6	3.22	-0.244	-0.374	0.068
1	225200082	225200233	ENSRNOG00000057569	4.5e-05	+	225200082	225200233	0	1	151,	0	-4.35	-3.53	1.95	-0.247	-0.443	-0.258
1	225201285	225201616	ENSRNOG00000057569	3.2e-07	+	225201285	225201616	0	1	331,	0	-6.5	-5.62	2.76	-0.244	-0.304	-0.0674
1	225202364	225202545	ENSRNOG00000057569	1e-10	+	225202364	225202545	0	1	181,	0	-10	-9.08	2.26	-0.244	-0.34	0.0896
1	225203144	225203295	ENSRNOG00000057569	0.00018	+	225203144	225203295	0	1	151,	0	-3.75	-2.95	1.86	-0.244	-0.309	0.0917
1	225203654	225203955	ENSRNOG00000057569	4.8e-08	+	225203654	225203955	0	1	301,	0	-7.32	-6.42	2.35	-0.239	-0.268	0.00946
1	225205063	225205274	ENSRNOG00000057569	1.2e-06	+	225205063	225205274	0	1	211,	0	-5.93	-5.07	3.13	-0.244	-0.295	-0.107
1	225205693	225205874	ENSRNOG00000057569	5e-20	+	225205693	225205874	0	1	181,	0	-19.3	-18.3	3.27	-0.238	-0.266	0.00962
1	225206712	225206803	ENSRNOG00000057569	0.0021	+	225206712	225206803	0	1	91,	0	-2.68	-1.93	2.99	-0.166	-0.17	0
1	225209591	225209921	ENSRNOG00000057569	2e-11	+	225209591	225209921	0	1	330,	0	-10.7	-9.73	3.15	-0.244	-0.298	0.0463
1	225211296	225211507	ENSRNOG00000057569	6.3e-20	+	225211296	225211507	0	1	211,	0	-19.2	-18.2	3.13	-0.245	-0.396	-0.129
1	225212195	225212886	ENSRNOG00000057569	1e-303	+	225212195	225212886	0	1	691,	0	-303	-301	10.2	-0.243	-0.288	0.00279
1	225213185	225213336	ENSRNOG00000057569	3.2e-14	+	225213185	225213336	0	1	151,	0	-13.5	-12.5	3.04	-0.244	-0.307	-0.0663
1	226247160	226247371	ENSRNOG00000020480	1e-122	+	226247160	226247371	0	1	211,	0	-122	-120	1.96	-0.255	-0.548	-0.0451
1	226248538	226248599	ENSRNOG00000020480	2.8e-07	+	226248538	226248599	0	1	61,	0	-6.56	-5.68	1.14	-0.25	-0.489	0.045
1	226248897	226248958	ENSRNOG00000020480	9.1e-06	+	226248897	226248958	0	1	61,	0	-5.04	-4.2	1.23	-0.253	-0.52	-0.113
1	226252225	226252732	ENSRNOG00000028444	1e-251	+	226252225	226252732	0	1	507,	0	-251	-249	9.16	-0.251	-0.502	-0.0727
1	226493226	226493377	ENSRNOG00000026432	6.3e-37	+	226493226	226493377	0	1	151,	0	-36.2	-35	2.21	-0.254	-0.526	-0.103
1	226588210	226594792	ENSRNOG00000020668	1e-129	+	226588210	226594792	0	2	140,337,	0,6245	-129	-127	4.74	-0.364	-0.931	0.133
1	226657560	226657650	ENSRNOG00000020715	2.1e-09	+	226657560	226657650	0	1	90,	0	-8.67	-7.75	2.67	-0.238	-0.265	-0.0327
1	226766466	226766676	ENSRNOG00000046439	2e-25	+	226766466	226766676	0	1	210,	0	-24.7	-23.6	3.35	-0.638	-1.49	-0.67
1	226767390	226767570	ENSRNOG00000046439	4.2e-08	+	226767390	226767570	0	1	180,	0	-7.38	-6.48	2.19	-0.312	-0.784	-0.404
1	226897624	226897921	ENSRNOG00000021644	6.3e-40	+	226897624	226897921	0	1	297,	0	-39.2	-38.1	2.49	-6.5	-8.39	1.11
1	226912500	226912708	ENSRNOG00000021644	0	+	226912500	226912708	0	1	208,	0	-729	#NAME?	10.3	-0.296	-0.738	-0.141
1	226957756	226957876	ENSRNOG00000020897	3e-08	+	226957756	226957876	0	1	120,	0	-7.52	-6.62	1.27	-0.332	-0.841	-0.144
1	227217551	227217701	ENSRNOG00000045611	0.00031	+	227217551	227217701	0	1	150,	0	-3.51	-2.72	2.43	-0.367	-0.939	1.15
1	228146872	228147344	ENSRNOG00000021005	0	+	228146872	228147344	0	1	472,	0	-613	#NAME?	6.54	-1.06	-2.14	0.242
1	228422850	228423413	ENSRNOG00000021057	0	+	228422850	228423413	0	2	189,292,	0,271	-591	#NAME?	5.68	-0.247	-0.45	0.0306
1	228423861	228424102	ENSRNOG00000021057	1e-217	+	228423861	228424102	0	1	241,	0	-217	-215	6.04	-0.353	-0.9	-0.204
1	228684460	228684786	ENSRNOG00000021074	2e-07	+	228684460	228684786	0	1	326,	0	-6.69	-5.8	7.48	-0.246	-0.427	0.606
1	228684844	228685023	ENSRNOG00000021074	7.6e-05	+	228684844	228685023	0	1	179,	0	-4.12	-3.31	18.2	-0.263	-0.594	1.7
1	228725077	228725346	ENSRNOG00000021084	1e-251	+	228725077	228725346	0	1	269,	0	-251	-250	4.99	-0.373	-0.957	0.184
1	228725553	228725881	ENSRNOG00000021084	2e-54	+	228725553	228725881	0	1	328,	0	-53.7	-52.5	3.47	-0.306	-0.764	-0.214
1	228726028	228726327	ENSRNOG00000021084	4e-17	+	228726028	228726327	0	1	299,	0	-16.4	-15.3	3.02	-0.245	-0.397	-0.0953
1	228726385	228727101	ENSRNOG00000021084	1e-215	+	228726385	228727101	0	2	578,137,	0,579	-215	-213	5.16	-1.05	-2.13	0.276
1	229018900	229019050	ENSRNOG00000012067	7.6e-05	+	229018900	229019050	0	1	150,	0	-4.12	-3.31	18.2	-0.244	-0.296	1.58
1	233622516	233622786	ENSRNOG00000014183	0	+	233622516	233622786	0	1	270,	0	-1050	#NAME?	12.5	-0.244	-0.34	0.0195
1	234252815	234252935	ENSRNOG00000013413	2.1e-06	+	234252815	234252935	0	1	120,	0	-5.68	-4.82	2.44	-0.278	-0.666	0.629
1	234435422	234435542	ENSRNOG00000013413	0.00014	+	234435422	234435542	0	1	120,	0	-3.86	-3.06	1.77	-0.244	-0.376	-0.217
1	235166954	235167104	ENSRNOG00000014840	3e-09	+	235166954	235167104	0	1	150,	0	-8.53	-7.6	2.89	-0.243	-0.287	0.0776
1	235346689	235346987	ENSRNOG00000014840	7.9e-30	+	235346689	235346987	0	1	298,	0	-29.1	-28	3.94	-0.244	-0.365	0.0822
1	236311372	236311552	ENSRNOG00000012036	1.2e-07	+	236311372	236311552	0	1	180,	0	-6.93	-6.04	3.61	-0.244	-0.384	-0.28
1	236580782	236580932	ENSRNOG00000050534	0.00014	+	236580782	236580932	0	1	150,	0	-3.86	-3.05	2.93	-0.244	-0.371	0.409
1	236581051	236581262	ENSRNOG00000050534	9.8e-06	+	236581051	236581262	0	1	211,	0	-5.01	-4.17	2.82	-0.242	-0.28	0.0995
1	236581321	236581831	ENSRNOG00000050534	1.6e-18	+	236581321	236581831	0	1	510,	0	-17.8	-16.8	4.17	-0.29	-0.715	-0.308
1	236581950	236582490	ENSRNOG00000050534	1e-108	+	236581950	236582490	0	1	540,	0	-108	-106	6.11	-0.241	-0.275	0.000657
1	238850985	238851284	ENSRNOG00000018107	0	+	238850985	238851284	0	1	299,	0	-600	#NAME?	4.73	-0.265	-0.607	0.053
1	238851432	238851910	ENSRNOG00000018107	0	+	238851432	238851910	0	1	478,	0	-439	#NAME?	3.88	-0.244	-0.319	-0.00619
1	239299656	239299866	ENSRNOG00000012514	1e-122	+	239299656	239299866	0	1	210,	0	-122	-121	5.68	-0.244	-0.326	-0.0343
1	239417796	239418543	ENSRNOG00000012782	1e-109	+	239417796	239418543	0	2	10,350,	0,397	-109	-108	7.98	-0.244	-0.336	0.0446
1	239472445	239472626	ENSRNOG00000012782	2e-20	+	239472445	239472626	0	1	181,	0	-19.7	-18.6	4.49	-0.239	-0.27	0.0331
1	240754707	240754888	ENSRNOG00000027770	1.5e-06	+	240754707	240754888	0	1	181,	0	-5.81	-4.95	1.64	-0.242	-0.278	0.0125
1	240755096	240756355	ENSRNOG00000027770	2e-44	+	240755096	240756355	0	1	1259,	0	-43.7	-42.5	4.17	-0.316	-0.797	0.138
1	240908960	240909349	ENSRNOG00000014215	0	+	240908960	240909349	0	1	389,	0	-791	#NAME?	6.93	-0.803	-1.77	-0.187
1	240931824	240932780	ENSRNOG00000014215	0	+	240931824	240932780	0	1	956,	0	-6050	#NAME?	10.1	-0.245	-0.397	0.0102
1	240933048	240933108	ENSRNOG00000014215	0.00025	+	240933048	240933108	0	1	60,	0	-3.61	-2.82	1.22	-0.258	-0.561	-0.162
1	241555095	241557326	ENSRNOG00000014891	2.5e-87	+	241555095	241557326	0	2	1,325,	0,1906	-86.6	-85.2	7.86	-0.332	-0.841	-0.312
1	241594564	241594715	ENSRNOG00000014928	1.9e-10	+	241594564	241594715	0	1	151,	0	-9.72	-8.77	2.44	-0.309	-0.775	-0.261
1	241732019	241761988	ENSRNOG00000014928	0	+	241732019	241761988	0	2	597,33,	0,29936	-920	#NAME?	7.64	-0.248	-0.462	-0.0261
1	242576333	242576631	ENSRNOG00000025476	1.7e-10	+	242576333	242576631	0	1	298,	0	-9.78	-8.84	4.85	-0.263	-0.592	0.485
1	243152357	243152567	ENSRNOG00000015894	7.9e-11	+	243152357	243152567	0	1	210,	0	-10.1	-9.17	16	-0.244	-0.369	0.485
1	243152806	243153046	ENSRNOG00000015894	2e-22	+	243152806	243153046	0	1	240,	0	-21.7	-20.6	6.11	-0.243	-0.284	-0.0651
1	243373582	243373762	ENSRNOG00000016023	4e-13	+	243373582	243373762	0	1	180,	0	-12.4	-11.4	2.2	-0.302	-0.754	0.323
1	243374270	243375975	ENSRNOG00000016023	0	+	243374270	243375975	0	1	1705,	0	-540	#NAME?	12.7	-0.3	-0.745	-0.0674
1	243398027	243398207	ENSRNOG00000016023	4e-12	+	243398027	243398207	0	1	180,	0	-11.4	-10.4	2.32	-0.25	-0.479	-0.203
1	243601399	243601490	ENSRNOG00000016284	0.0004	+	243601399	243601490	0	1	91,	0	-3.4	-2.61	4.09	-0.209	-0.218	0.415
1	243602237	243602358	ENSRNOG00000016284	0.00014	+	243602237	243602358	0	1	121,	0	-3.85	-3.05	6.94	-0.135	-0.136	-0.263
1	243602566	243602926	ENSRNOG00000016284	2e-21	+	243602566	243602926	0	1	360,	0	-20.7	-19.6	6.75	-0.244	-0.379	-0.244
1	244641248	244641338	ENSRNOG00000011931	1.3e-10	+	244641248	244641338	0	1	90,	0	-9.89	-8.95	1.88	-0.286	-0.695	-0.354
1	244664304	244677907	ENSRNOG00000011931	2e-44	+	244664304	244677907	0	3	85,54,41,	0,9507,13562	-43.7	-42.5	1.62	-10.6	-12.7	0.692
1	244779509	244781490	ENSRNOG00000011931	3.2e-46	+	244779509	244781490	0	2	124,56,	0,1925	-45.5	-44.3	1.51	-2.07	-3.45	0.273
1	245268784	245269085	ENSRNOG00000027491	6.3e-34	+	245268784	245269085	0	1	301,	0	-33.2	-32	3.66	-0.244	-0.333	-0.0395
1	247034902	247035381	ENSRNOG00000014816	0	+	247034902	247035381	0	1	479,	0	-820	#NAME?	7.1	-0.244	-0.296	0.00103
1	247084527	247085458	ENSRNOG00000015268	1e-260	+	247084527	247085458	0	1	931,	0	-260	-258	9.44	-0.274	-0.643	-0.0954
1	247086476	247086687	ENSRNOG00000015268	6.3e-69	+	247086476	247086687	0	1	211,	0	-68.2	-66.9	2.12	-0.246	-0.434	0.0445
1	247108143	247110264	ENSRNOG00000010967	5.2e-07	+	247108143	247110264	0	2	29,122,	0,1999	-6.28	-5.41	2.52	-0.232	-0.253	-0.0278
1	247136086	247138125	ENSRNOG00000010967	0	+	247136086	247138125	0	2	174,574,	0,1465	-573	#NAME?	6.62	-0.244	-0.38	0.0189
1	247271712	247272306	ENSRNOG00000015491	1e-127	+	247271712	247272306	0	1	594,	0	-127	-126	5.6	-0.258	-0.562	-0.0961
1	247457251	247457671	ENSRNOG00000059968	1e-305	+	247457251	247457671	0	1	420,	0	-305	-303	10.9	-0.246	-0.424	-0.0625
1	247535797	247537167	ENSRNOG00000016112	1.3e-92	+	247535797	247537167	0	2	8,262,	0,1108	-91.9	-90.5	5.2	-0.247	-0.461	0.121
1	247773028	247774854	ENSRNOG00000016172	1.3e-12	+	247773028	247774854	0	2	162,18,	0,1808	-11.9	-11	2.18	-0.243	-0.285	0.02
1	247781426	247781815	ENSRNOG00000016172	2.5e-96	+	247781426	247781815	0	1	389,	0	-95.6	-94.2	2.65	-0.443	-1.11	0.182
1	248228495	248228615	ENSRNOG00000011308	9.3e-08	+	248228495	248228615	0	1	120,	0	-7.03	-6.14	5.35	-0.233	-0.255	0.0772
1	248238213	248254976	ENSRNOG00000011308	2.5e-48	+	248238213	248254976	0	2	16,194,	0,16569	-47.6	-46.4	4.38	-0.244	-0.312	0.0337
1	249574953	249575493	ENSRNOG00000050289	0	+	249574953	249575493	0	1	540,	0	-369	#NAME?	3.39	-0.246	-0.422	0.0249
1	249575822	249576602	ENSRNOG00000050289	0	+	249575822	249576602	0	1	780,	0	-2290	#NAME?	9.3	-0.528	-1.29	0.0778
1	251045706	251045915	ENSRNOG00000011287	1.6e-34	+	251045706	251045915	0	1	209,	0	-33.8	-32.7	3.11	-0.268	-0.619	-0.211
1	251069852	251070951	ENSRNOG00000011287	0	+	251069852	251070951	0	1	1099,	0	-469	#NAME?	9.85	-0.868	-1.87	0.238
1	251229430	251229610	ENSRNOG00000011068	1.8e-07	+	251229430	251229610	0	1	180,	0	-6.75	-5.86	1.75	-0.244	-0.314	-0.045
1	251487535	251487832	ENSRNOG00000020723	7.9e-73	+	251487535	251487832	0	1	297,	0	-72.1	-70.8	5.75	-0.246	-0.42	-0.0845
1	252394213	252394364	ENSRNOG00000057173	0.0023	+	252394213	252394364	0	1	151,	0	-2.63	-1.88	1.64	-0.254	-0.533	-0.379
1	252623187	252623247	ENSRNOG00000019142	0.0037	+	252623187	252623247	0	1	60,	0	-2.43	-1.69	2	-0.244	-0.386	-0.637
1	252623513	252623722	ENSRNOG00000019142	1.4e-07	+	252623513	252623722	0	1	209,	0	-6.84	-5.95	28.6	-0.131	-0.131	0.138
1	252624433	252624642	ENSRNOG00000019142	1.3e-07	+	252624433	252624642	0	1	209,	0	-6.87	-5.98	11.7	-0.252	-0.506	-1.64
1	252897915	252898305	ENSRNOG00000036604	4e-18	+	252897915	252898305	0	1	390,	0	-17.4	-16.3	5.07	-0.451	-1.13	0.521
1	252898632	252898813	ENSRNOG00000036604	1.5e-07	+	252898632	252898813	0	1	181,	0	-6.81	-5.92	2.21	-0.259	-0.57	-0.334
1	252898991	252899082	ENSRNOG00000036604	1.2e-05	+	252898991	252899082	0	1	91,	0	-4.92	-4.08	2.55	-0.244	-0.318	0.206
1	252899320	252899470	ENSRNOG00000036604	1e-11	+	252899320	252899470	0	1	150,	0	-11	-9.99	4.44	-0.258	-0.563	-0.466
1	252899559	252899710	ENSRNOG00000036604	1.1e-06	+	252899559	252899710	0	1	151,	0	-5.96	-5.09	2.22	-0.249	-0.477	0.307
1	252900067	252900307	ENSRNOG00000036604	7.9e-17	+	252900067	252900307	0	1	240,	0	-16.1	-15	2.72	-0.27	-0.627	-0.27
1	252909811	252910049	ENSRNOG00000022839	1.6e-22	+	252909811	252910049	0	1	238,	0	-21.8	-20.7	3.58	-0.244	-0.294	-0.0357
1	252910403	252910464	ENSRNOG00000022839	0.0051	+	252910403	252910464	0	1	61,	0	-2.29	-1.55	1.47	-0.246	-0.422	0.333
1	252910759	252910997	ENSRNOG00000022839	1.9e-05	+	252910759	252910997	0	1	238,	0	-4.71	-3.88	1.9	-0.255	-0.539	0.258
1	252944372	252944672	ENSRNOG00000019050	5e-22	+	252944372	252944672	0	1	300,	0	-21.3	-20.3	4.63	-0.249	-0.475	0.277
1	252945001	252945151	ENSRNOG00000019050	8.9e-05	+	252945001	252945151	0	1	150,	0	-4.05	-3.24	2.05	-0.241	-0.275	0.0831
1	252945300	252945721	ENSRNOG00000019050	1.6e-13	+	252945300	252945721	0	1	421,	0	-12.8	-11.8	8.55	-0.247	-0.449	-0.368
1	252945989	252946140	ENSRNOG00000019050	4.7e-05	+	252945989	252946140	0	1	151,	0	-4.33	-3.51	3.58	-0.221	-0.234	0.156
1	253250244	253250394	ENSRNOG00000018929	6.9e-06	+	253250244	253250394	0	1	150,	0	-5.16	-4.31	4.23	-0.184	-0.189	0
1	253251050	253251171	ENSRNOG00000018929	9.5e-06	+	253251050	253251171	0	1	121,	0	-5.02	-4.18	7.48	-0.371	-0.95	1.71
1	255085731	255085792	ENSRNOG00000018532	0.0031	+	255085731	255085792	0	1	61,	0	-2.51	-1.76	1.63	-0.249	-0.477	-0.503
1	255529659	255529810	ENSRNOG00000052664	1.5e-06	+	255529659	255529810	0	1	151,	0	-5.81	-4.94	1.99	-0.247	-0.458	0.213
1	255652056	255652356	ENSRNOG00000017938	1e-156	+	255652056	255652356	0	1	300,	0	-156	-154	8.61	-0.247	-0.445	-0.0991
1	255862336	255862695	ENSRNOG00000017396	0	+	255862336	255862695	0	1	359,	0	-366	#NAME?	3.66	-3.07	-4.61	-0.332
1	256106693	256106963	ENSRNOG00000016595	1.3e-24	+	256106693	256106963	0	1	270,	0	-23.9	-22.8	8.57	-0.252	-0.507	-0.452
1	256368242	256368483	ENSRNOG00000036601	1.6e-48	+	256368242	256368483	0	1	241,	0	-47.8	-46.6	3.1	-0.366	-0.935	-0.225
1	256996181	256997196	ENSRNOG00000014758	0	+	256996181	256997196	0	1	1015,	0	-1980	#NAME?	15	-0.303	-0.756	-0.0475
1	256998775	256999253	ENSRNOG00000014758	9.99999998481684e-316	+	256998775	256999253	0	1	478,	0	-315	-314	6.49	-0.254	-0.53	-0.0612
1	257082147	257082566	ENSRNOG00000029740	6.3e-35	+	257082147	257082566	0	1	419,	0	-34.2	-33.1	14.3	-0.247	-0.443	-0.3
1	257191313	257191374	ENSRNOG00000014276	0.0017	+	257191313	257191374	0	1	61,	0	-2.78	-2.02	3.25	-0.215	-0.226	-0.585
1	257191972	257192512	ENSRNOG00000014276	1e-09	+	257191972	257192512	0	1	540,	0	-8.99	-8.06	3.9	-0.271	-0.631	-0.381
1	257390113	257390414	ENSRNOG00000014276	1.9e-10	+	257390113	257390414	0	1	301,	0	-9.72	-8.78	5.47	-0.246	-0.427	-0.429
1	257463398	257463848	ENSRNOG00000014276	7.9e-18	+	257463398	257463848	0	1	450,	0	-17.1	-16.1	4.09	-0.241	-0.276	0.0178
1	257517629	257517750	ENSRNOG00000036598	9.8e-09	+	257517629	257517750	0	1	121,	0	-8.01	-7.1	4.39	-0.251	-0.494	-0.594
1	259816476	259816865	ENSRNOG00000014574	1.6e-19	+	259816476	259816865	0	1	389,	0	-18.8	-17.7	10	-0.347	-0.888	-0.596
1	259816984	259817224	ENSRNOG00000014574	6.3e-15	+	259816984	259817224	0	1	240,	0	-14.2	-13.2	2.73	-0.244	-0.377	0.102
1	260172104	260172194	ENSRNOG00000036592	0.0021	+	260172104	260172194	0	1	90,	0	-2.67	-1.91	3.69	-0.209	-0.218	0.415
1	260172253	260172523	ENSRNOG00000036592	1.8e-08	+	260172253	260172523	0	1	270,	0	-7.74	-6.83	4.07	-0.274	-0.647	0.522
1	260172821	260173330	ENSRNOG00000036592	4e-21	+	260172821	260173330	0	1	509,	0	-20.4	-19.3	5.83	-0.5	-1.23	0.498
1	260174106	260174256	ENSRNOG00000036592	0.00035	+	260174106	260174256	0	1	150,	0	-3.45	-2.66	2.34	-0.437	-1.11	-1.29
1	260174972	260175122	ENSRNOG00000036592	4e-11	+	260174972	260175122	0	1	150,	0	-10.4	-9.49	16.5	-0.265	-0.606	1.5
1	260175779	260175839	ENSRNOG00000036592	0.0032	+	260175779	260175839	0	1	60,	0	-2.5	-1.75	2.26	-0.205	-0.214	0.17
1	260175898	260176347	ENSRNOG00000036592	6.3e-22	+	260175898	260176347	0	1	449,	0	-21.2	-20.1	8.59	-0.236	-0.26	-0.0349
1	260803948	260804998	ENSRNOG00000042679	5e-36	+	260803948	260804998	0	1	1050,	0	-35.3	-34.1	7.42	-0.409	-1.04	0.32
1	260825254	260825435	ENSRNOG00000042679	9.1e-09	+	260825254	260825435	0	1	181,	0	-8.04	-7.13	9.11	-0.244	-0.331	0.503
1	260825554	260825764	ENSRNOG00000042679	7.8e-05	+	260825554	260825764	0	1	210,	0	-4.11	-3.3	2.46	-0.244	-0.363	0.257
1	260828546	260828726	ENSRNOG00000042679	1.3e-11	+	260828546	260828726	0	1	180,	0	-10.9	-9.97	6.29	-0.274	-0.648	0.786
1	260829714	260829925	ENSRNOG00000042679	3.5e-07	+	260829714	260829925	0	1	211,	0	-6.46	-5.58	2.6	-0.247	-0.441	-0.3
1	260829984	260830315	ENSRNOG00000042679	2.5e-21	+	260829984	260830315	0	1	331,	0	-20.6	-19.6	12.8	-0.244	-0.377	-0.256
1	261073612	261073736	ENSRNOG00000055976	6.5e-10	+	261073612	261073736	0	2	42,78,	0,46	-9.19	-8.26	2.5	-0.346	-0.884	-0.611
1	261158260	261158468	ENSRNOG00000050585	1e-149	+	261158260	261158468	0	1	208,	0	-149	-147	3.74	-2.29	-3.71	-0.26
1	261279609	261280088	ENSRNOG00000013813	1e-173	+	261279609	261280088	0	1	479,	0	-173	-172	11.9	-0.245	-0.397	-0.0692
1	261390131	261390370	ENSRNOG00000042620	7.9e-12	+	261390131	261390370	0	1	239,	0	-11.1	-10.1	3.55	-0.274	-0.647	-0.428
1	261391144	261392574	ENSRNOG00000042620	6.3e-22	+	261391144	261392574	0	2	257,12,	0,1418	-21.2	-20.1	3.75	-0.245	-0.397	0.151
1	261393139	261393229	ENSRNOG00000042620	0.00025	+	261393139	261393229	0	1	90,	0	-3.61	-2.82	1.75	-0.247	-0.443	0.33
1	261433508	261434625	ENSRNOG00000014903	7.9e-16	+	261433508	261434625	0	2	42,168,	0,949	-15.1	-14	1.72	-2.6	-4.08	-0.736
1	261434893	261435103	ENSRNOG00000014903	7.9e-18	+	261434893	261435103	0	1	210,	0	-17.1	-16	1.38	-0.244	-0.358	-0.0199
1	261435520	261435641	ENSRNOG00000014903	2e-34	+	261435520	261435641	0	1	121,	0	-33.7	-32.5	1.83	-0.346	-0.883	-0.201
1	261438359	261438539	ENSRNOG00000014903	5e-25	+	261438359	261438539	0	1	180,	0	-24.3	-23.2	3.2	-0.564	-1.35	0.541
1	261514793	261514884	ENSRNOG00000015051	1e-10	+	261514793	261514884	0	1	91,	0	-10	-9.1	1.67	-0.241	-0.275	-0.00797
1	261515662	261515873	ENSRNOG00000015051	1.3e-54	+	261515662	261515873	0	1	211,	0	-53.9	-52.6	2.28	-0.279	-0.671	0.0877
1	261516292	261516383	ENSRNOG00000015051	3e-07	+	261516292	261516383	0	1	91,	0	-6.53	-5.65	7.81	-0.196	-0.203	-0.585
1	261802623	261802743	ENSRNOG00000051256	2e-07	+	261802623	261802743	0	1	120,	0	-6.7	-5.82	2.41	-0.753	-1.69	1.28
1	261803160	261803490	ENSRNOG00000051256	3.2e-43	+	261803160	261803490	0	1	330,	0	-42.5	-41.3	3.89	-0.307	-0.768	0.256
1	261803548	261803907	ENSRNOG00000051256	2.5e-99	+	261803548	261803907	0	1	359,	0	-98.6	-97.2	8.82	-0.369	-0.946	0.324
1	263186801	263187011	ENSRNOG00000016302	5e-86	+	263186801	263187011	0	1	210,	0	-85.3	-83.9	5.04	-0.244	-0.324	0.0187
1	263240457	263241961	ENSRNOG00000016302	1.6e-23	+	263240457	263241961	0	2	34,266,	0,1238	-22.8	-21.7	2.22	-0.244	-0.388	0.0231
1	263489803	263489982	ENSRNOG00000016883	9.8e-05	+	263489803	263489982	0	1	179,	0	-4.01	-3.2	2.73	-0.249	-0.475	-0.476
1	263490040	263490308	ENSRNOG00000016883	2.5e-15	+	263490040	263490308	0	1	268,	0	-14.6	-13.6	7.1	-0.242	-0.283	0.129
1	263612323	263612503	ENSRNOG00000046727	3.2e-07	+	263612323	263612503	0	1	180,	0	-6.5	-5.62	2.97	-0.244	-0.383	-0.283
1	264059373	264059493	ENSRNOG00000046005	1e-173	+	264059373	264059493	0	1	120,	0	-173	-171	3.63	-1.63	-2.91	-0.367
1	264319028	264319208	ENSRNOG00000014234	4e-12	+	264319028	264319208	0	1	180,	0	-11.4	-10.5	2.94	-0.644	-1.5	-0.965
1	264670870	264671051	ENSRNOG00000014482	1.1e-10	+	264670870	264671051	0	1	181,	0	-9.96	-9.01	5.86	-0.453	-1.14	-0.823
1	264682419	264682480	ENSRNOG00000014482	0.00042	+	264682419	264682480	0	1	61,	0	-3.38	-2.6	1.64	-0.49	-1.21	1.11
1	264682719	264683050	ENSRNOG00000014482	4e-12	+	264682719	264683050	0	1	331,	0	-11.4	-10.4	3.6	-0.247	-0.457	-0.18
1	264730039	264730430	ENSRNOG00000014482	5e-35	+	264730039	264730430	0	1	391,	0	-34.3	-33.1	2.16	-0.258	-0.561	0.0967
1	264732256	264732347	ENSRNOG00000014482	3.5e-05	+	264732256	264732347	0	1	91,	0	-4.46	-3.64	1.93	-0.249	-0.476	0.351
1	264751398	264751906	ENSRNOG00000014650	1.6e-88	+	264751398	264751906	0	1	508,	0	-87.8	-86.4	5.13	-0.295	-0.734	-0.192
1	264756498	264756916	ENSRNOG00000014935	1e-290	+	264756498	264756916	0	1	418,	0	-290	-289	3.46	-3.96	-5.62	0.35
1	264757420	264757689	ENSRNOG00000014935	2e-44	+	264757420	264757689	0	1	269,	0	-43.7	-42.5	2.67	-0.592	-1.41	0.349
1	264757837	264758314	ENSRNOG00000014935	1e-124	+	264757837	264758314	0	1	477,	0	-124	-122	7.68	-0.437	-1.1	-0.268
1	264761850	264762118	ENSRNOG00000014935	1e-193	+	264761850	264762118	0	1	268,	0	-193	-191	8.4	-0.254	-0.528	0.123
1	264762385	264762892	ENSRNOG00000014935	2e-48	+	264762385	264762892	0	1	507,	0	-47.7	-46.5	5.99	-0.999	-2.06	0.339
1	264771229	264771439	ENSRNOG00000014969	2e-27	+	264771229	264771439	0	1	210,	0	-26.7	-25.6	2.45	-0.789	-1.75	-0.503
1	264773164	264773314	ENSRNOG00000014969	3.7e-07	+	264773164	264773314	0	1	150,	0	-6.43	-5.55	1.91	-0.258	-0.566	-0.314
1	264775479	264775988	ENSRNOG00000014969	0	+	264775479	264775988	0	1	509,	0	-1800	#NAME?	10.3	-0.244	-0.325	0.00748
1	264776286	264776437	ENSRNOG00000014969	5.5e-07	+	264776286	264776437	0	1	151,	0	-6.26	-5.39	1.72	-0.243	-0.285	-0.0192
1	265263940	265266639	ENSRNOG00000016280	0	+	265263940	265266639	0	2	6,1041,	0,1658	-381	#NAME?	9.83	-0.244	-0.374	-0.0176
1	265266847	265267147	ENSRNOG00000016280	2.5e-71	+	265266847	265267147	0	1	300,	0	-70.6	-69.2	4.45	-0.26	-0.577	-0.155
1	265267475	265267894	ENSRNOG00000016280	1e-133	+	265267475	265267894	0	1	419,	0	-133	-131	5.04	-0.245	-0.394	-0.0398
1	265298867	265304009	ENSRNOG00000017241	0	+	265298867	265304009	0	2	134,72,	0,5070	-430	#NAME?	4.11	-0.687	-1.58	0.0959
1	265317566	265317860	ENSRNOG00000017241	1.3e-42	+	265317566	265317860	0	1	294,	0	-41.9	-40.7	2.15	-0.244	-0.347	0.0157
1	265762397	265763028	ENSRNOG00000018433	1e-119	+	265762397	265763028	0	1	631,	0	-119	-117	7.24	-0.478	-1.19	-0.303
1	265763266	265763387	ENSRNOG00000018433	0.00014	+	265763266	265763387	0	1	121,	0	-3.84	-3.04	1.47	-0.238	-0.267	0.00614
1	265763596	265764437	ENSRNOG00000018433	1e-255	+	265763596	265764437	0	1	841,	0	-255	-253	6.79	-0.244	-0.306	0.00916
1	265809902	265809963	ENSRNOG00000018561	2.2e-10	+	265809902	265809963	0	1	61,	0	-9.65	-8.71	5.8	-0.224	-0.239	-0.215
1	265816642	265816822	ENSRNOG00000018561	1.4e-07	+	265816642	265816822	0	1	180,	0	-6.84	-5.95	2.18	-0.248	-0.467	0.233
1	265816880	265817299	ENSRNOG00000018561	6.3e-26	+	265816880	265817299	0	1	419,	0	-25.2	-24.1	3.43	-0.288	-0.703	-0.246
1	265817865	265818284	ENSRNOG00000018561	2e-24	+	265817865	265818284	0	1	419,	0	-23.7	-22.6	5.56	-0.254	-0.533	-0.175
1	265822510	265822928	ENSRNOG00000018561	2.5e-25	+	265822510	265822928	0	1	418,	0	-24.6	-23.5	3.54	-0.567	-1.36	-0.52
1	265837248	265837399	ENSRNOG00000018704	5e-18	+	265837248	265837399	0	1	151,	0	-17.3	-16.3	1.36	-0.792	-1.75	0.219
1	265838296	265838595	ENSRNOG00000018704	0	+	265838296	265838595	0	1	299,	0	-1600	#NAME?	11.6	-0.247	-0.453	-0.0333
1	266032407	266032468	ENSRNOG00000026048	0.0006	+	266032407	266032468	0	1	61,	0	-3.22	-2.44	1.36	-0.244	-0.377	0.138
1	266033035	266033096	ENSRNOG00000026048	0.0027	+	266033035	266033096	0	1	61,	0	-2.57	-1.82	1.4	-0.244	-0.307	-0.102
1	266075781	266075931	ENSRNOG00000019509	1.1e-07	+	266075781	266075931	0	1	150,	0	-6.96	-6.06	2.65	-0.245	-0.402	-0.263
1	266076110	266076931	ENSRNOG00000019509	1.9e-10	+	266076110	266076931	0	3	15,154,220,	0,180,601	-9.73	-8.79	2.35	-0.27	-0.627	-0.19
1	266077783	266078023	ENSRNOG00000019509	0	+	266077783	266078023	0	1	240,	0	-783	#NAME?	11.5	-0.344	-0.88	-0.166
1	266121940	266122179	ENSRNOG00000019674	4e-72	+	266121940	266122179	0	1	239,	0	-71.4	-70.1	4.46	-0.288	-0.703	-0.223
1	266238896	266239016	ENSRNOG00000019807	2.5e-19	+	266238896	266239016	0	1	120,	0	-18.6	-17.5	4.28	-0.289	-0.708	-0.587
1	266255975	266256244	ENSRNOG00000019968	2.5e-17	+	266255975	266256244	0	1	269,	0	-16.6	-15.6	2.6	-0.417	-1.06	-0.405
1	266256392	266257079	ENSRNOG00000019968	0	+	266256392	266257079	0	1	687,	0	-351	#NAME?	6.47	-0.813	-1.79	-0.209
1	266257168	266267676	ENSRNOG00000019968	0	+	266257168	266267676	0	3	213,96,20,	0,10101,10488	-1070	#NAME?	4.11	-5.79	-7.64	0.254
1	266269590	266270098	ENSRNOG00000019968	1e-145	+	266269590	266270098	0	1	508,	0	-145	-143	2.95	-0.61	-1.44	-0.171
1	266270484	266270694	ENSRNOG00000019968	0	+	266270484	266270694	0	1	210,	0	-339	#NAME?	6.3	-0.562	-1.35	-0.237
1	266358727	266358907	ENSRNOG00000020020	1.6e-30	+	266358727	266358907	0	1	180,	0	-29.8	-28.6	5.49	-0.236	-0.261	-0.00122
1	266412160	266413325	ENSRNOG00000020020	0	+	266412160	266413325	0	1	1165,	0	-596	#NAME?	13	-1.22	-2.37	-0.196
1	266463295	266463415	ENSRNOG00000020076	1.2e-09	+	266463295	266463415	0	1	120,	0	-8.91	-7.97	1.64	-0.361	-0.922	0.319
1	266514152	266514272	ENSRNOG00000020081	4.6e-05	+	266514152	266514272	0	1	120,	0	-4.34	-3.52	2.08	-0.244	-0.368	0.158
1	266531190	266531310	ENSRNOG00000020113	8.3e-06	+	266531190	266531310	0	1	120,	0	-5.08	-4.24	1.77	-0.244	-0.325	-0.0998
1	266531666	266624877	ENSRNOG00000020113	1e-143	+	266531666	266624877	0	2	540,26,	0,93185	-143	-142	5.85	-0.353	-0.9	-0.184
1	266648036	266649398	ENSRNOG00000020113	1e-152	+	266648036	266649398	0	2	28,746,	0,616	-152	-151	10.1	-0.244	-0.337	-0.0245
1	266782754	266782965	ENSRNOG00000020248	7.9e-21	+	266782754	266782965	0	1	211,	0	-20.1	-19	3.76	-0.247	-0.437	-0.138
1	266792693	266792784	ENSRNOG00000020248	1e-08	+	266792693	266792784	0	1	91,	0	-8	-7.09	1.27	-0.244	-0.374	0.0375
1	266793831	266793922	ENSRNOG00000020248	6.8e-08	+	266793831	266793922	0	1	91,	0	-7.17	-6.27	1.28	-0.391	-1	0.224
1	266794071	266794401	ENSRNOG00000020248	1e-227	+	266794071	266794401	0	1	330,	0	-227	-225	3.13	-1.19	-2.32	-0.253
1	266859034	266859245	ENSRNOG00000020274	6e-07	+	266859034	266859245	0	1	211,	0	-6.22	-5.35	2.28	-0.244	-0.352	-0.142
1	266866930	266866991	ENSRNOG00000020304	1.3e-07	+	266866930	266866991	0	1	61,	0	-6.87	-5.98	3.43	-0.246	-0.436	0.585
1	266889912	266890212	ENSRNOG00000020304	1e-179	+	266889912	266890212	0	1	300,	0	-179	-177	5.01	-0.566	-1.36	0.309
1	266903071	266903482	ENSRNOG00000020304	1.8e-08	+	266903071	266903482	0	2	176,94,	0,317	-7.74	-6.83	1.28	-2.55	-4.02	0.428
1	266906995	266907265	ENSRNOG00000020304	7.9e-17	+	266906995	266907265	0	1	270,	0	-16.1	-15.1	3.59	-0.245	-0.407	0.159
1	266952590	266952741	ENSRNOG00000020339	0.0011	+	266952590	266952741	0	1	151,	0	-2.97	-2.2	7.16	-0.254	-0.533	1.83
1	266952830	266953041	ENSRNOG00000020339	5e-48	+	266952830	266953041	0	1	211,	0	-47.3	-46	4.54	-0.251	-0.49	0.131
1	267032110	267032351	ENSRNOG00000020339	1.6e-20	+	267032110	267032351	0	1	241,	0	-19.8	-18.8	1.91	-0.836	-1.82	-0.305
1	267390370	267391472	ENSRNOG00000011339	1e-132	+	267390370	267391472	0	1	1102,	0	-132	-130	3.01	-3.35	-4.95	0.271
1	267412690	267412780	ENSRNOG00000011339	0.00044	+	267412690	267412780	0	1	90,	0	-3.36	-2.58	1.71	-0.244	-0.357	-0.206
1	267495978	267508843	ENSRNOG00000012641	6.3e-82	+	267495978	267508843	0	5	49,77,170,393,207,	0,9357,10323,11121,12658	-81.2	-79.9	2.41	-0.262	-0.591	0.0398
1	268619280	268619461	ENSRNOG00000028832	1.4e-10	+	268619280	268619461	0	1	181,	0	-9.84	-8.89	1.87	-0.246	-0.413	0.0959
1	273854247	273854367	ENSRNOG00000012820	1.3e-11	+	273854247	273854367	0	1	120,	0	-10.9	-9.97	2.17	-0.245	-0.407	0.131
1	273960132	273960371	ENSRNOG00000012820	1e-114	+	273960132	273960371	0	1	239,	0	-114	-112	3.1	-0.736	-1.66	0.281
1	273961146	273961206	ENSRNOG00000012820	3.2e-07	+	273961146	273961206	0	1	60,	0	-6.49	-5.61	1.14	-0.514	-1.26	0.188
1	274088523	274088732	ENSRNOG00000034078	5e-58	+	274088523	274088732	0	1	209,	0	-57.3	-56	2.25	-0.286	-0.696	0.116
1	274257251	274257729	ENSRNOG00000014061	1.6e-61	+	274257251	274257729	0	1	478,	0	-60.8	-59.5	6.2	-0.257	-0.556	0.139
1	274539702	274539853	ENSRNOG00000014705	0.00018	+	274539702	274539853	0	1	151,	0	-3.75	-2.95	9.76	-0.134	-0.135	-0.222
1	274565615	274565796	ENSRNOG00000014705	9.8e-10	+	274565615	274565796	0	1	181,	0	-9.01	-8.08	5.31	-0.244	-0.301	0.249
1	274586849	274587030	ENSRNOG00000014705	1.2e-06	+	274586849	274587030	0	1	181,	0	-5.93	-5.06	16.9	-0.165	-0.169	0.515
1	274625223	274628981	ENSRNOG00000014779	2e-52	+	274625223	274628981	0	2	124,27,	0,3731	-51.7	-50.5	4.41	-0.251	-0.499	0.134
1	274647873	274648114	ENSRNOG00000014779	1.6e-25	+	274647873	274648114	0	1	241,	0	-24.8	-23.7	1.79	-0.309	-0.775	0.158
1	274700693	274701382	ENSRNOG00000015339	0	+	274700693	274701382	0	1	689,	0	-485	#NAME?	8.4	-4.09	-5.77	0.41
1	274766461	274766700	ENSRNOG00000047545	9.1e-10	+	274766461	274766700	0	1	239,	0	-9.04	-8.11	3.49	-0.25	-0.488	-0.265
1	274767145	274767444	ENSRNOG00000047545	3.2e-28	+	274767145	274767444	0	1	299,	0	-27.5	-26.3	9.11	-0.244	-0.361	0.195
1	274767532	274767950	ENSRNOG00000047545	6.3e-38	+	274767532	274767950	0	1	418,	0	-37.2	-36	5.39	-0.254	-0.534	-0.19
1	276729739	276729799	ENSRNOG00000049232	0.0014	+	276729739	276729799	0	1	60,	0	-2.84	-2.08	2.01	-0.244	-0.297	-0.322
1	277375304	277375454	ENSRNOG00000016948	7.9e-19	+	277375304	277375454	0	1	150,	0	-18.1	-17	3.29	-0.243	-0.289	0.0482
1	277408628	277408957	ENSRNOG00000016948	1.6e-15	+	277408628	277408957	0	1	329,	0	-14.8	-13.8	7.37	-0.267	-0.613	0.429
1	277459526	277460299	ENSRNOG00000056577	2e-34	+	277459526	277460299	0	1	773,	0	-33.7	-32.5	4.84	-0.591	-1.41	0.458
1	277537882	277538032	ENSRNOG00000017002	7.4e-08	+	277537882	277538032	0	1	150,	0	-7.13	-6.24	1.97	-0.336	-0.853	0.496
1	277538775	277538985	ENSRNOG00000017002	1.6e-24	+	277538775	277538985	0	1	210,	0	-23.8	-22.7	5.72	-0.25	-0.484	0.36
1	277572627	277572778	ENSRNOG00000052188	0.00076	+	277572627	277572778	0	1	151,	0	-3.12	-2.35	14.3	-0.163	-0.166	0.585
1	278221626	278221686	ENSRNOG00000017225	4.8e-05	+	278221626	278221686	0	1	60,	0	-4.32	-3.5	1.92	-0.214	-0.225	0
1	278311422	278311483	ENSRNOG00000017321	0.0043	+	278311422	278311483	0	1	61,	0	-2.37	-1.63	1.81	-0.292	-0.719	-1.12
1	278415796	278416186	ENSRNOG00000017321	1.3e-14	+	278415796	278416186	0	1	390,	0	-13.9	-12.9	2.67	-0.244	-0.354	0.0566
1	278557791	278557912	ENSRNOG00000017406	1.6e-18	+	278557791	278557912	0	1	121,	0	-17.8	-16.7	2.62	-0.361	-0.92	0.493
1	278813493	278813704	ENSRNOG00000017406	9.3e-08	+	278813493	278813704	0	1	211,	0	-7.03	-6.14	5.86	-0.447	-1.12	1.38
1	280633937	280634087	ENSRNOG00000009482	0.00039	+	280633937	280634087	0	1	150,	0	-3.41	-2.62	2.08	-0.244	-0.295	-0.138
1	280634294	280634474	ENSRNOG00000009482	6.3e-07	+	280634294	280634474	0	1	180,	0	-6.2	-5.33	3.25	-0.244	-0.36	-0.257
1	280634592	280634950	ENSRNOG00000009482	4.4e-09	+	280634592	280634950	0	1	358,	0	-8.36	-7.44	7.44	-0.235	-0.259	-0.0536
1	280639457	280640023	ENSRNOG00000009482	0	+	280639457	280640023	0	1	566,	0	-686	#NAME?	8.54	-1.89	-3.23	0.286
1	282135097	282135303	ENSRNOG00000025060	3.4e-07	+	282135097	282135303	0	1	206,	0	-6.47	-5.59	2.29	-0.68	-1.57	-1.1
1	282135537	282135772	ENSRNOG00000025060	7.2e-10	+	282135537	282135772	0	1	235,	0	-9.14	-8.2	2.76	-0.319	-0.806	-0.578
1	282462336	282462605	ENSRNOG00000011439	7.9e-67	+	282462336	282462605	0	1	269,	0	-66.1	-64.7	6.87	-0.244	-0.357	-0.1
1	1736275	1736335	ENSRNOG00000014330	3.2e-22	-	1736275	1736335	0	1	60,	0	-21.5	-20.5	2.12	-0.274	-0.648	0.262
1	1870446	1870566	ENSRNOG00000015239	3.1e-06	-	1870446	1870566	0	1	120,	0	-5.51	-4.66	1.97	-0.245	-0.411	-0.205
1	1999595	1999835	ENSRNOG00000016054	2.5e-32	-	1999595	1999835	0	1	240,	0	-31.6	-30.4	2.6	-0.306	-0.763	0.17
1	1999954	2000762	ENSRNOG00000016054	1e-140	-	1999954	2000762	0	1	808,	0	-140	-138	6.3	-0.244	-0.329	0.0183
1	2012686	2014092	ENSRNOG00000016054	9.99999999999997e-311	-	2012686	2014092	0	1	1406,	0	-310	-308	7.73	-0.244	-0.3	0.00182
1	2334017	2334167	ENSRNOG00000016381	4e-12	-	2334017	2334167	0	1	150,	0	-11.4	-10.5	2.38	-0.254	-0.53	-0.26
1	2627327	2627537	ENSRNOG00000016381	8.7e-06	-	2627327	2627537	0	1	210,	0	-5.06	-4.22	4.88	-0.265	-0.601	-1.13
1	2785351	2786222	ENSRNOG00000013160	0	-	2785351	2786222	0	1	871,	0	-502	#NAME?	12.5	-0.244	-0.321	0.0106
1	2790320	2790381	ENSRNOG00000013160	6.5e-05	-	2790320	2790381	0	1	61,	0	-4.19	-3.37	1.45	-0.257	-0.556	-0.287
1	2790500	2790740	ENSRNOG00000013160	5e-38	-	2790500	2790740	0	1	240,	0	-37.3	-36.1	3.15	-0.281	-0.682	-0.21
1	2791039	2791220	ENSRNOG00000013160	5e-32	-	2791039	2791220	0	1	181,	0	-31.3	-30.2	2.57	-0.524	-1.28	-0.346
1	3714199	3714440	ENSRNOG00000023549	1.6e-13	-	3714199	3714440	0	1	241,	0	-12.8	-11.8	2.23	-0.244	-0.339	-0.0638
1	3715158	3715489	ENSRNOG00000023549	1.6e-51	-	3715158	3715489	0	1	331,	0	-50.8	-49.5	4.72	-0.253	-0.519	0.161
1	3861477	3863956	ENSRNOG00000013351	0	-	3861477	3863956	0	2	655,33,	0,2446	-5510	#NAME?	17.7	-0.31	-0.777	-0.0575
1	4011241	4011302	ENSRNOG00000013351	2.2e-09	-	4011241	4011302	0	1	61,	0	-8.66	-7.73	2.21	-0.232	-0.252	-0.022
1	4011361	4011511	ENSRNOG00000013351	2e-07	-	4011361	4011511	0	1	150,	0	-6.69	-5.8	2.18	-0.244	-0.31	-0.0931
1	4557531	4559534	ENSRNOG00000042741	0.00018	-	4557531	4559534	0	5	17,25,4,17,117,	0,271,426,725,1886	-3.75	-2.95	2.16	-0.262	-0.588	0.381
1	4559593	4559773	ENSRNOG00000042741	4.9e-05	-	4559593	4559773	0	1	180,	0	-4.31	-3.49	1.9	-0.357	-0.91	-0.618
1	4653000	4653150	ENSRNOG00000014258	0.00071	-	4653000	4653150	0	1	150,	0	-3.15	-2.37	14.3	-0.221	-0.234	-0.363
1	4753503	4753684	ENSRNOG00000014290	2.6e-05	-	4753503	4753684	0	1	181,	0	-4.59	-3.76	1.93	-0.27	-0.626	0.372
1	4754853	4756083	ENSRNOG00000014290	0	-	4754853	4756083	0	1	1230,	0	-466	#NAME?	9.54	-0.291	-0.715	-0.0841
1	4756592	4764756	ENSRNOG00000014290	4e-52	-	4756592	4764756	0	2	329,2,	0,8162	-51.4	-50.2	3.07	-0.244	-0.352	0.036
1	4786201	4786742	ENSRNOG00000014290	7.9e-44	-	4786201	4786742	0	1	541,	0	-43.1	-41.9	5.71	-0.317	-0.8	-0.212
1	5163463	5163794	ENSRNOG00000014290	3.2e-38	-	5163463	5163794	0	1	331,	0	-37.5	-36.3	3.09	-0.245	-0.406	-0.0791
1	5163853	5163914	ENSRNOG00000014290	0.0029	-	5163853	5163914	0	1	61,	0	-2.54	-1.79	1.49	-0.244	-0.387	-0.252
1	5164183	5164454	ENSRNOG00000014290	6.3e-19	-	5164183	5164454	0	1	271,	0	-18.2	-17.2	2.11	-0.271	-0.63	0.183
1	6452109	6452199	ENSRNOG00000011058	7.1e-05	-	6452109	6452199	0	1	90,	0	-4.15	-3.33	1.61	-0.27	-0.625	-0.415
1	7039575	7040373	ENSRNOG00000014902	7.4e-06	-	7039575	7040373	0	1	798,	0	-5.13	-4.28	22.1	-0.26	-0.578	-0.692
1	7040550	7040639	ENSRNOG00000014902	0.0021	-	7040550	7040639	0	1	89,	0	-2.68	-1.93	2.99	-0.361	-0.921	2.81
1	7355153	7355334	ENSRNOG00000015473	1e-12	-	7355153	7355334	0	1	181,	0	-12	-11.1	2.2	-0.556	-1.34	0.604
1	7685814	7685994	ENSRNOG00000015660	5e-12	-	7685814	7685994	0	1	180,	0	-11.3	-10.3	2	-0.246	-0.43	-0.137
1	8595558	8595918	ENSRNOG00000011411	5e-46	-	8595558	8595918	0	1	360,	0	-45.3	-44.1	4.93	-0.252	-0.51	0.179
1	8654573	8654843	ENSRNOG00000011411	5e-22	-	8654573	8654843	0	1	270,	0	-21.3	-20.3	6.34	-0.245	-0.4	-0.225
1	8830650	8830741	ENSRNOG00000011540	3e-07	-	8830650	8830741	0	1	91,	0	-6.52	-5.64	1.52	-0.572	-1.37	-0.576
1	8878093	8878244	ENSRNOG00000011540	2e-29	-	8878093	8878244	0	1	151,	0	-28.7	-27.5	3.28	-0.25	-0.48	-0.13
1	11840250	11840341	ENSRNOG00000058425	0.00071	-	11840250	11840341	0	1	91,	0	-3.15	-2.37	3.9	-0.244	-0.296	0.678
1	11994950	11995339	ENSRNOG00000059898	1.3e-11	-	11994950	11995339	0	1	389,	0	-10.9	-9.96	4.05	-0.255	-0.54	-0.266
1	13049624	13050524	ENSRNOG00000060972	0	-	13049624	13050524	0	1	900,	0	-487	#NAME?	9.05	-0.248	-0.468	-0.0497
1	13714439	13714587	ENSRNOG00000053735	0.00017	-	13714439	13714587	0	1	148,	0	-3.78	-2.98	2.4	-0.254	-0.528	-0.508
1	13719711	13719800	ENSRNOG00000053735	0.00029	-	13719711	13719800	0	1	89,	0	-3.54	-2.75	1.97	-0.244	-0.315	-0.193
1	13838706	13838797	ENSRNOG00000011460	1.2e-05	-	13838706	13838797	0	1	91,	0	-4.92	-4.09	1.89	-0.244	-0.329	0.136
1	13839425	13839786	ENSRNOG00000011460	1.1e-05	-	13839425	13839786	0	1	361,	0	-4.94	-4.1	2.29	-0.295	-0.736	0.373
1	13841437	13842367	ENSRNOG00000011460	1e-278	-	13841437	13842367	0	1	930,	0	-278	-276	4.65	-0.621	-1.46	0.189
1	13907746	13908436	ENSRNOG00000011460	2e-34	-	13907746	13908436	0	1	690,	0	-33.7	-32.5	3.11	-0.568	-1.36	0.234
1	14402912	14403002	ENSRNOG00000049517	0.00011	-	14402912	14403002	0	1	90,	0	-3.94	-3.13	3.16	-0.231	-0.251	-0.222
1	14403964	14405088	ENSRNOG00000049517	3.2e-16	-	14403964	14405088	0	2	20,369,	0,755	-15.5	-14.5	3.61	-0.244	-0.315	0.061
1	14405236	14405296	ENSRNOG00000049517	8.1e-05	-	14405236	14405296	0	1	60,	0	-4.09	-3.28	3.12	-0.244	-0.341	0.585
1	15299184	15299365	ENSRNOG00000012311	1.1e-05	-	15299184	15299365	0	1	181,	0	-4.96	-4.12	6.18	-0.274	-0.645	-1.97
1	15299634	15299844	ENSRNOG00000012311	2.5e-05	-	15299634	15299844	0	1	210,	0	-4.61	-3.78	6.07	-0.29	-0.713	-1.08
1	15893532	15893712	ENSRNOG00000013436	1.2e-08	-	15893532	15893712	0	1	180,	0	-7.92	-7.01	3.22	-0.255	-0.548	0.399
1	15893801	15893981	ENSRNOG00000013436	1.6e-12	-	15893801	15893981	0	1	180,	0	-11.8	-10.9	2.54	-0.247	-0.461	-0.189
1	20902876	20909578	ENSRNOG00000012346	3.2e-82	-	20902876	20909578	0	3	493,5,12,	0,3464,6690	-81.5	-80.1	2.15	-0.715	-1.63	0.171
1	20961317	20962226	ENSRNOG00000012346	2.5e-87	-	20961317	20962226	0	2	156,174,	0,735	-86.6	-85.2	1.83	-12.4	-14.6	0.626
1	20962315	20962496	ENSRNOG00000012346	2e-42	-	20962315	20962496	0	1	181,	0	-41.7	-40.5	2.47	-0.254	-0.531	-0.118
1	21852583	21852852	ENSRNOG00000015036	1e-232	-	21852583	21852852	0	1	269,	0	-232	-230	9.44	-0.247	-0.439	-0.0918
1	21854623	21854773	ENSRNOG00000015036	1e-07	-	21854623	21854773	0	1	150,	0	-7	-6.11	1.88	-0.237	-0.262	0.00086
1	22125482	22125723	ENSRNOG00000015321	4e-27	-	22125482	22125723	0	1	241,	0	-26.4	-25.3	3.62	-0.33	-0.836	-0.36
1	22455236	22455381	ENSRNOG00000052726	4e-11	-	22455236	22455381	0	1	145,	0	-10.4	-9.42	5.81	-0.246	-0.42	0.567
1	24005474	24005773	ENSRNOG00000011161	1e-45	-	24005474	24005773	0	1	299,	0	-45	-43.8	5.89	-0.379	-0.973	-0.56
1	24036430	24036610	ENSRNOG00000011161	5e-13	-	24036430	24036610	0	1	180,	0	-12.3	-11.3	4.08	-0.244	-0.336	-0.15
1	24036877	24037087	ENSRNOG00000011161	6.3e-11	-	24036877	24037087	0	1	210,	0	-10.2	-9.22	5.48	-0.456	-1.14	1.45
1	24037355	24037415	ENSRNOG00000011161	0.0019	-	24037355	24037415	0	1	60,	0	-2.73	-1.98	2.07	-0.244	-0.338	-0.541
1	24037563	24037684	ENSRNOG00000011161	0.00014	-	24037563	24037684	0	1	121,	0	-3.85	-3.05	1.97	-0.244	-0.356	0.213
1	24056282	24056343	ENSRNOG00000011161	8.5e-06	-	24056282	24056343	0	1	61,	0	-5.07	-4.23	3.14	-0.261	-0.585	-0.907
1	24185434	24185525	ENSRNOG00000011815	2.6e-05	-	24185434	24185525	0	1	91,	0	-4.59	-3.76	7.81	-0.244	-0.322	-0.807
1	24185913	24186034	ENSRNOG00000011815	2.9e-07	-	24185913	24186034	0	1	121,	0	-6.54	-5.65	1.64	-0.244	-0.311	0.0473
1	28579989	28580167	ENSRNOG00000021442	1e-14	-	28579989	28580167	0	1	178,	0	-14	-13	3.42	-0.255	-0.544	-0.393
1	30875097	30875512	ENSRNOG00000011622	1e-282	-	30875097	30875512	0	1	415,	0	-282	-280	3.47	-0.257	-0.556	0.0458
1	30917822	30917882	ENSRNOG00000011622	0.0022	-	30917822	30917882	0	1	60,	0	-2.66	-1.91	1.59	-0.306	-0.764	0.813
1	31041843	31045751	ENSRNOG00000042309	0	-	31041843	31045751	0	2	406,999,	0,2909	-373	#NAME?	8.81	-1.11	-2.21	0.148
1	31047895	31049578	ENSRNOG00000042309	5e-41	-	31047895	31049578	0	2	156,84,	0,1599	-40.3	-39.1	1.99	-1.46	-2.69	0.291
1	31055392	31055453	ENSRNOG00000042309	0.0017	-	31055392	31055453	0	1	61,	0	-2.76	-2	3.9	-0.139	-0.141	0.415
1	31068438	31068916	ENSRNOG00000012324	1e-247	-	31068438	31068916	0	1	478,	0	-247	-245	2.97	-0.342	-0.87	-0.0941
1	31069213	31080417	ENSRNOG00000012324	0	-	31069213	31080417	0	2	360,58,	0,11146	-466	#NAME?	3.45	-1.83	-3.15	0.186
1	31121496	31121735	ENSRNOG00000012324	4e-37	-	31121496	31121735	0	1	239,	0	-36.4	-35.2	2.94	-0.241	-0.275	0
1	31261605	31261871	ENSRNOG00000023407	6.3e-17	-	31261605	31261871	0	1	266,	0	-16.2	-15.2	2	-1.84	-3.17	-0.575
1	31539453	31539813	ENSRNOG00000012775	0	-	31539453	31539813	0	2	168,191,	0,169	-844	#NAME?	15.1	-0.252	-0.507	-0.0778
1	31540051	31540171	ENSRNOG00000012775	1e-20	-	31540051	31540171	0	1	120,	0	-20	-19	2	-0.246	-0.425	0.076
1	31870898	31871348	ENSRNOG00000028261	0	-	31870898	31871348	0	1	450,	0	-6770	#NAME?	14.1	-0.377	-0.966	-0.0575
1	31871829	31881397	ENSRNOG00000028261	1.3e-56	-	31871829	31881397	0	2	3,417,	0,9151	-55.9	-54.7	1.57	-0.26	-0.575	-0.0382
1	31881486	31890778	ENSRNOG00000028261	1.2e-07	-	31881486	31890778	0	2	45,76,	0,9216	-6.92	-6.03	3.7	-0.245	-0.406	0.515
1	31966715	31967087	ENSRNOG00000015676	4e-21	-	31966715	31967087	0	2	41,109,	0,263	-20.4	-19.3	1.39	-4.16	-5.85	0.517
1	31967855	31967915	ENSRNOG00000015676	0.00013	-	31967855	31967915	0	1	60,	0	-3.9	-3.09	2.89	-0.244	-0.335	-0.389
1	32087620	32087771	ENSRNOG00000016372	6.3e-06	-	32087620	32087771	0	1	151,	0	-5.2	-4.36	2.4	-0.244	-0.31	-0.148
1	32088308	32088488	ENSRNOG00000016372	1.1e-07	-	32088308	32088488	0	1	180,	0	-6.96	-6.07	4.03	-0.424	-1.08	-1.39
1	32281384	32281622	ENSRNOG00000016923	1.3e-50	-	32281384	32281622	0	1	238,	0	-49.9	-48.6	2.34	-0.593	-1.41	-0.287
1	32380534	32381131	ENSRNOG00000017930	2e-22	-	32380534	32381131	0	1	597,	0	-21.7	-20.6	3.67	-0.267	-0.612	-0.178
1	32381219	32381870	ENSRNOG00000017930	1e-163	-	32381219	32381870	0	2	262,7,	0,644	-163	-162	7.96	-0.244	-0.371	-0.0523
1	33273178	33273298	ENSRNOG00000012742	0.0018	-	33273178	33273298	0	1	120,	0	-2.74	-1.99	3.18	-0.216	-0.227	-0.692
1	34271503	34271682	ENSRNOG00000057928	0.00055	-	34271503	34271682	0	1	179,	0	-3.26	-2.48	5.64	-0.272	-0.638	1.53
1	36107496	36107615	ENSRNOG00000017150	3e-09	-	36107496	36107615	0	1	119,	0	-8.53	-7.61	1.85	-0.247	-0.438	0.181
1	37725797	37726063	ENSRNOG00000047406	0	-	37725797	37726063	0	1	266,	0	-349	#NAME?	7.66	-2.65	-4.14	0.545
1	37740637	37740965	ENSRNOG00000027422	6.3e-30	-	37740637	37740965	0	1	328,	0	-29.2	-28.1	3.92	-0.319	-0.806	-0.296
1	37741172	37741470	ENSRNOG00000027422	2e-52	-	37741172	37741470	0	1	298,	0	-51.7	-50.4	5.29	-0.342	-0.868	-0.352
1	37853641	37853878	ENSRNOG00000051377	3.2e-21	-	37853641	37853878	0	1	237,	0	-20.5	-19.5	2.89	-0.536	-1.3	0.516
1	37854143	37854204	ENSRNOG00000051377	6.3e-11	-	37854143	37854204	0	1	61,	0	-10.2	-9.25	1.44	-0.244	-0.302	-0.0203
1	37854617	37854913	ENSRNOG00000051377	1e-171	-	37854617	37854913	0	1	296,	0	-171	-170	6.71	-0.703	-1.61	0.37
1	37878515	37879018	ENSRNOG00000017963	2.5e-33	-	37878515	37879018	0	1	503,	0	-32.6	-31.4	7.48	-0.461	-1.16	-0.425
1	37879372	37879757	ENSRNOG00000017963	5e-34	-	37879372	37879757	0	1	385,	0	-33.3	-32.2	3.79	-0.247	-0.453	-0.108
1	37918572	37951965	ENSRNOG00000049259	4e-07	-	37918572	37951965	0	2	55,126,	0,33267	-6.4	-5.52	4.3	-0.354	-0.901	-1.03
1	37952023	37952294	ENSRNOG00000049259	1.6e-22	-	37952023	37952294	0	1	271,	0	-21.8	-20.7	4.78	-0.24	-0.271	-0.03
1	37952622	37952803	ENSRNOG00000049259	1.4e-07	-	37952622	37952803	0	1	181,	0	-6.85	-5.96	3.23	-0.415	-1.05	-1.03
1	37953700	37953970	ENSRNOG00000049259	4e-12	-	37953700	37953970	0	1	270,	0	-11.4	-10.4	3.18	-0.293	-0.725	0.418
1	37928221	37928612	ENSRNOG00000016462	5e-16	-	37928221	37928612	0	1	391,	0	-15.3	-14.3	3.04	-0.325	-0.824	-0.339
1	37928791	37928941	ENSRNOG00000016462	0.00038	-	37928791	37928941	0	1	150,	0	-3.42	-2.63	1.6	-0.265	-0.606	0.351
1	38528892	38528952	ENSRNOG00000047145	0.001	-	38528892	38528952	0	1	60,	0	-2.99	-2.22	1.71	-0.243	-0.288	0.161
1	38582628	38582777	ENSRNOG00000046353	3.2e-13	-	38582628	38582777	0	1	149,	0	-12.5	-11.5	4.25	-0.244	-0.298	-0.155
1	38583100	38583455	ENSRNOG00000046353	3.2e-22	-	38583100	38583455	0	1	355,	0	-21.5	-20.4	3.72	-0.254	-0.533	-0.227
1	38583720	38583780	ENSRNOG00000046353	0.00076	-	38583720	38583780	0	1	60,	0	-3.12	-2.35	2.41	-0.213	-0.223	-0.17
1	40915485	40916203	ENSRNOG00000019544	1e-170	-	40915485	40916203	0	1	718,	0	-170	-168	18.6	-0.246	-0.428	0.0773
1	40916560	40916860	ENSRNOG00000019544	7.9e-30	-	40916560	40916860	0	1	300,	0	-29.1	-28	6.24	-0.255	-0.536	0.306
1	40949084	40949501	ENSRNOG00000019501	5e-65	-	40949084	40949501	0	1	417,	0	-64.3	-63	4.26	-0.265	-0.606	0.14
1	40972468	40972826	ENSRNOG00000019501	1e-135	-	40972468	40972826	0	1	358,	0	-135	-133	7.88	-0.252	-0.51	-0.12
1	41794370	41794641	ENSRNOG00000018960	1e-119	-	41794370	41794641	0	1	271,	0	-119	-117	3.3	-0.416	-1.05	0.196
1	41795479	41795720	ENSRNOG00000018960	1e-115	-	41795479	41795720	0	1	241,	0	-115	-113	4.67	-0.244	-0.387	0.0541
1	42464427	42464606	ENSRNOG00000024077	6.8e-06	-	42464427	42464606	0	1	179,	0	-5.17	-4.33	3.8	-0.433	-1.1	1.55
1	42493650	42493978	ENSRNOG00000018690	1.4e-05	-	42493650	42493978	0	1	328,	0	-4.84	-4.01	2.11	-0.245	-0.404	-0.124
1	43567841	43568139	ENSRNOG00000018163	7.9e-84	-	43567841	43568139	0	1	298,	0	-83.1	-81.8	8.37	-0.762	-1.71	0.685
1	43594775	43594865	ENSRNOG00000018163	5.5e-06	-	43594775	43594865	0	1	90,	0	-5.26	-4.41	2.09	-0.247	-0.444	-0.376
1	43789999	43790119	ENSRNOG00000018052	1.3e-05	-	43789999	43790119	0	1	120,	0	-4.87	-4.03	2.77	-0.308	-0.771	0.852
1	43791819	43792208	ENSRNOG00000018052	5e-36	-	43791819	43792208	0	1	389,	0	-35.3	-34.1	5.64	-0.279	-0.67	0.222
1	43933953	43934218	ENSRNOG00000004144	1.6e-20	-	43933953	43934218	0	1	265,	0	-19.8	-18.7	1.83	-1.37	-2.57	0.386
1	44433474	44433744	ENSRNOG00000056223	2e-56	-	44433474	44433744	0	1	270,	0	-55.7	-54.4	4.76	-0.244	-0.326	-0.0411
1	44474583	44474674	ENSRNOG00000056223	1e-09	-	44474583	44474674	0	1	91,	0	-9	-8.07	2.63	-0.244	-0.311	-0.122
1	46329622	46329682	ENSRNOG00000016973	1.2e-05	-	46329622	46329682	0	1	60,	0	-4.91	-4.07	2.39	-0.242	-0.283	-0.178
1	47288499	47288709	ENSRNOG00000018524	2.5e-85	-	47288499	47288709	0	1	210,	0	-84.6	-83.2	1.89	-0.274	-0.646	0.0642
1	47290733	47291740	ENSRNOG00000018524	4e-18	-	47290733	47291740	0	2	120,90,	0,917	-17.4	-16.4	1.24	-3.56	-5.19	0.295
1	47330934	47331084	ENSRNOG00000018524	1.4e-10	-	47330934	47331084	0	1	150,	0	-9.85	-8.9	3.9	-0.37	-0.947	-0.458
1	47494590	47495128	ENSRNOG00000018915	5e-26	-	47494590	47495128	0	1	538,	0	-25.3	-24.2	15.4	-0.274	-0.646	0.508
1	47495485	47495546	ENSRNOG00000018915	0.0017	-	47495485	47495546	0	1	61,	0	-2.78	-2.02	2.89	-0.18	-0.185	0.222
1	48719958	48722630	ENSRNOG00000017731	0	-	48719958	48722630	0	2	277,79,	0,2593	-1190	#NAME?	6.03	-0.815	-1.79	0.148
1	51525428	51525579	ENSRNOG00000060475	0.00015	-	51525428	51525579	0	1	151,	0	-3.81	-3.01	4.77	-0.262	-0.588	0.955
1	52360295	52360565	ENSRNOG00000011310	2e-66	-	52360295	52360565	0	1	270,	0	-65.7	-64.4	4.2	-0.244	-0.294	0.0147
1	52360713	52360982	ENSRNOG00000011310	1e-19	-	52360713	52360982	0	1	269,	0	-19	-18	2.98	-0.257	-0.558	-0.197
1	52907493	52907671	ENSRNOG00000024172	2.5e-11	-	52907493	52907671	0	1	178,	0	-10.6	-9.68	3.8	-0.277	-0.66	-0.559
1	52991286	52991526	ENSRNOG00000024149	1e-154	-	52991286	52991526	0	1	240,	0	-154	-153	6.73	-0.747	-1.68	-0.355
1	53122590	53122801	ENSRNOG00000055093	7.9e-47	-	53122590	53122801	0	1	211,	0	-46.1	-44.9	6.2	-0.244	-0.355	0.111
1	53573644	53573794	ENSRNOG00000047027	9.5e-06	-	53573644	53573794	0	1	150,	0	-5.02	-4.18	13	-0.15	-0.153	-0.263
1	53720259	53731812	ENSRNOG00000023753	2.5e-91	-	53720259	53731812	0	3	145,135,826,	0,2865,10727	-90.6	-89.3	4.13	-5.34	-7.14	0.269
1	54881130	54881309	ENSRNOG00000054056	6.9e-05	-	54881130	54881309	0	1	179,	0	-4.16	-3.35	4.65	-0.193	-0.199	0.0324
1	55298814	55436478	ENSRNOG00000055830	0.0058	-	55298814	55436478	0	2	43,16,	0,137648	-2.24	-1.5	6.51	-0.151	-0.155	1
1	56160054	56160115	ENSRNOG00000022921	0.0032	-	56160054	56160115	0	1	61,	0	-2.49	-1.74	1.42	-0.254	-0.533	-0.408
1	56160803	56161223	ENSRNOG00000022921	4e-21	-	56160803	56161223	0	1	420,	0	-20.4	-19.4	2.57	-0.613	-1.45	0.366
1	56679250	56679311	ENSRNOG00000010529	0.0052	-	56679250	56679311	0	1	61,	0	-2.28	-1.54	1.95	-0.244	-0.331	0.515
1	57318916	57319276	ENSRNOG00000059984	1e-111	-	57318916	57319276	0	1	360,	0	-111	-110	6.79	-0.367	-0.94	0.299
1	57319663	57319963	ENSRNOG00000059984	1e-114	-	57319663	57319963	0	1	300,	0	-114	-112	5.66	-0.337	-0.855	-0.238
1	57326422	57326632	ENSRNOG00000059984	6.2e-06	-	57326422	57326632	0	1	210,	0	-5.21	-4.36	1.87	-0.433	-1.1	0.61
1	57470779	57471106	ENSRNOG00000001488	0	-	57470779	57471106	0	1	327,	0	-2640	#NAME?	4.99	-0.397	-1.01	0.054
1	57518368	57518458	ENSRNOG00000001490	1.9e-06	-	57518368	57518458	0	1	90,	0	-5.71	-4.85	2.73	-0.237	-0.264	-0.107
1	57534589	57534799	ENSRNOG00000021493	5.6e-08	-	57534589	57534799	0	1	210,	0	-7.25	-6.35	7.16	-0.214	-0.224	-0.103
1	57796708	57797364	ENSRNOG00000048190	0	-	57796708	57797364	0	1	656,	0	-972	#NAME?	18	-0.385	-0.987	-0.114
1	57809632	57809990	ENSRNOG00000048190	0	-	57809632	57809990	0	1	358,	0	-413	#NAME?	8.78	-0.332	-0.842	-0.162
1	61872377	61872497	ENSRNOG00000051570	5.2e-05	-	61872377	61872497	0	1	120,	0	-4.28	-3.46	4.39	-0.187	-0.192	0.0995
1	62113986	62114255	ENSRNOG00000047884	1.3e-12	-	62113986	62114255	0	1	269,	0	-11.9	-10.9	5.38	-0.244	-0.323	0.15
1	62314781	62314931	ENSRNOG00000061533	1.1e-05	-	62314781	62314931	0	1	150,	0	-4.95	-4.11	2.1	-0.286	-0.696	0.514
1	62315466	62315676	ENSRNOG00000061533	1.2e-08	-	62315466	62315676	0	1	210,	0	-7.92	-7.01	3.7	-0.244	-0.294	-0.0931
1	62316092	62316361	ENSRNOG00000061533	2.5e-41	-	62316092	62316361	0	1	269,	0	-40.6	-39.4	6	-0.55	-1.33	0.668
1	62555996	62556596	ENSRNOG00000011675	1e-160	-	62555996	62556596	0	1	600,	0	-160	-159	7.47	-0.377	-0.967	0.239
1	62556684	62556775	ENSRNOG00000011675	0.00017	-	62556684	62556775	0	1	91,	0	-3.76	-2.96	1.64	-0.242	-0.279	0.0574
1	62557493	62557763	ENSRNOG00000011675	1.3e-16	-	62557493	62557763	0	1	270,	0	-15.9	-14.9	4.05	-0.244	-0.298	0.0549
1	64147040	64147131	ENSRNOG00000053234	5e-05	-	64147040	64147131	0	1	91,	0	-4.3	-3.48	4.65	-0.252	-0.513	-0.652
1	64151022	64151201	ENSRNOG00000061039	0.00063	-	64151022	64151201	0	1	179,	0	-3.2	-2.42	8.46	-0.302	-0.752	2.58
1	64151408	64151676	ENSRNOG00000061039	1.6e-50	-	64151408	64151676	0	1	268,	0	-49.8	-48.6	4.09	-0.28	-0.675	0.204
1	64161735	64162461	ENSRNOG00000061039	1e-136	-	64161735	64162461	0	2	163,75,	0,651	-136	-135	3.61	-3.29	-4.87	0.49
1	64307410	64307591	ENSRNOG00000057852	0.00015	-	64307410	64307591	0	1	181,	0	-3.81	-3.01	4.12	-0.342	-0.871	1.74
1	64315445	64320882	ENSRNOG00000057852	2.4e-10	-	64315445	64320882	0	2	41,169,	0,5268	-9.62	-8.67	3.71	-0.308	-0.773	0.75
1	64330105	64330841	ENSRNOG00000057848	1e-162	-	64330105	64330841	0	1	736,	0	-162	-160	4.23	-3.21	-4.78	-0.262
1	64334505	64350338	ENSRNOG00000057848	0	-	64334505	64350338	0	2	45,280,	0,15553	-754	#NAME?	5.61	-0.409	-1.04	-0.104
1	64330548	64330639	ENSRNOG00000054831	5.9e-08	-	64330548	64330639	0	1	91,	0	-7.23	-6.33	2.74	-0.228	-0.245	-0.033
1	64374839	64375166	ENSRNOG00000056257	1e-155	-	64374839	64375166	0	1	327,	0	-155	-154	4.53	-0.244	-0.304	0.0092
1	64375313	64375640	ENSRNOG00000056257	1e-117	-	64375313	64375640	0	1	327,	0	-117	-116	3.85	-0.33	-0.836	-0.166
1	64407113	64407263	ENSRNOG00000054371	3.2e-69	-	64407113	64407263	0	1	150,	0	-68.5	-67.2	1.69	-0.592	-1.41	0.148
1	64440360	64440781	ENSRNOG00000053450	1e-129	-	64440360	64440781	0	1	421,	0	-129	-128	6.05	-1.8	-3.12	-0.611
1	65544402	65544523	ENSRNOG00000027487	0.0013	-	65544402	65544523	0	1	121,	0	-2.87	-2.11	1.38	-0.246	-0.418	-0.146
1	65612012	65612222	ENSRNOG00000060429	5.4e-09	-	65612012	65612222	0	1	210,	0	-8.27	-7.35	4.55	-0.287	-0.699	-0.522
1	65597102	65597516	ENSRNOG00000019623	6.3e-53	-	65597102	65597516	0	1	414,	0	-52.2	-50.9	5.47	-0.31	-0.776	0.266
1	65607288	65607821	ENSRNOG00000027436	4e-14	-	65607288	65607821	0	1	533,	0	-13.4	-12.4	2.86	-0.45	-1.13	-0.342
1	65658403	65658760	ENSRNOG00000038445	5e-12	-	65658403	65658760	0	1	357,	0	-11.3	-10.4	32.5	-0.306	-0.764	1.19
1	65677679	65677918	ENSRNOG00000031113	2.5e-25	-	65677679	65677918	0	1	239,	0	-24.6	-23.5	4.37	-0.236	-0.261	0.00711
1	65678245	65678662	ENSRNOG00000031113	6.3e-17	-	65678245	65678662	0	1	417,	0	-16.2	-15.1	3.35	-0.244	-0.329	0.0484
1	65692483	65692603	ENSRNOG00000031459	2.8e-09	-	65692483	65692603	0	1	120,	0	-8.56	-7.64	35.1	-0.263	-0.592	2.1
1	65693289	65694065	ENSRNOG00000031459	1e-105	-	65693289	65694065	0	1	776,	0	-105	-103	8.33	-0.26	-0.579	-0.114
1	65694184	65694751	ENSRNOG00000031459	5e-19	-	65694184	65694751	0	1	567,	0	-18.3	-17.2	3.9	-0.283	-0.687	-0.217
1	65743069	65743397	ENSRNOG00000031328	1e-152	-	65743069	65743397	0	1	328,	0	-152	-151	3.46	-1.83	-3.16	0.408
1	66231762	66233287	ENSRNOG00000019127	1.6e-32	-	66231762	66233287	0	1	1525,	0	-31.8	-30.7	5.58	-0.333	-0.844	0.21
1	66233375	66233615	ENSRNOG00000019127	0.00012	-	66233375	66233615	0	1	240,	0	-3.91	-3.1	2.32	-0.254	-0.532	-0.334
1	69737041	69737371	ENSRNOG00000015598	2.7e-09	-	69737041	69737371	0	1	330,	0	-8.57	-7.65	5.69	-0.248	-0.464	0.441
1	69737788	69738087	ENSRNOG00000015598	2.5e-40	-	69737788	69738087	0	1	299,	0	-39.6	-38.4	13	-0.244	-0.337	0.16
1	69990050	69990141	ENSRNOG00000015956	1.2e-06	-	69990050	69990141	0	1	91,	0	-5.92	-5.06	1.54	-0.857	-1.85	0.737
1	69991937	69992358	ENSRNOG00000015956	1e-102	-	69991937	69992358	0	1	421,	0	-102	-101	5.56	-0.244	-0.381	0.0499
1	69993345	69993736	ENSRNOG00000015956	2.5e-30	-	69993345	69993736	0	1	391,	0	-29.6	-28.5	2.93	-1.68	-2.97	0.674
1	69994274	69994485	ENSRNOG00000015956	2.4e-08	-	69994274	69994485	0	1	211,	0	-7.62	-6.72	2.5	-0.253	-0.521	0.201
1	70210564	70210658	ENSRNOG00000054183	2.1e-08	-	70210564	70210658	0	1	94,	0	-7.67	-6.77	5.6	-0.214	-0.224	-0.193
1	70234159	70234364	ENSRNOG00000048353	1e-50	-	70234159	70234364	0	1	205,	0	-50	-48.8	3.77	-0.244	-0.324	-0.0298
1	70234450	70234684	ENSRNOG00000048353	7.9e-52	-	70234450	70234684	0	1	234,	0	-51.1	-49.8	3.46	-0.244	-0.343	-0.046
1	71167453	71167930	ENSRNOG00000042777	5e-26	-	71167453	71167930	0	1	477,	0	-25.3	-24.2	3.81	-0.592	-1.41	-0.568
1	71168316	71169031	ENSRNOG00000042777	1.3e-11	-	71168316	71169031	0	1	715,	0	-10.9	-9.95	5.64	-0.243	-0.285	-0.00808
1	71183170	71183378	ENSRNOG00000015322	3.2e-08	-	71183170	71183378	0	1	208,	0	-7.49	-6.59	3.21	-0.255	-0.544	-0.472
1	71184544	71184693	ENSRNOG00000015322	4.9e-05	-	71184544	71184693	0	1	149,	0	-4.31	-3.49	2.72	-0.268	-0.618	0.742
1	71207167	71207346	ENSRNOG00000051384	0.0001	-	71207167	71207346	0	1	179,	0	-3.99	-3.18	2.29	-0.245	-0.397	-0.333
1	71207493	71207939	ENSRNOG00000051384	6.3e-17	-	71207493	71207939	0	1	446,	0	-16.2	-15.2	5.43	-0.262	-0.591	0.398
1	71270196	71270406	ENSRNOG00000033906	7.9e-11	-	71270196	71270406	0	1	210,	0	-10.1	-9.12	2.45	-0.255	-0.541	-0.274
1	71271242	71271661	ENSRNOG00000033906	6.3e-22	-	71271242	71271661	0	1	419,	0	-21.2	-20.1	3.75	-0.274	-0.648	0.239
1	71272347	71272528	ENSRNOG00000033906	5e-18	-	71272347	71272528	0	1	181,	0	-17.3	-16.3	2.45	-0.379	-0.973	0.404
1	71272676	71272916	ENSRNOG00000033906	3.2e-32	-	71272676	71272916	0	1	240,	0	-31.5	-30.3	3.68	-0.243	-0.29	0.0256
1	71379618	71379739	ENSRNOG00000015517	0.00035	-	71379618	71379739	0	1	121,	0	-3.45	-2.66	1.51	-0.244	-0.367	-0.0984
1	71380517	71380638	ENSRNOG00000015517	7.6e-05	-	71380517	71380638	0	1	121,	0	-4.12	-3.31	1.3	-0.303	-0.757	-0.233
1	71399725	71400208	ENSRNOG00000015517	0.0037	-	71399725	71400208	0	2	26,35,	0,448	-2.43	-1.69	1.5	-0.237	-0.265	0.0589
1	72294360	72294706	ENSRNOG00000015753	3.2e-30	-	72294360	72294706	0	2	95,84,	0,262	-29.5	-28.3	1.28	-0.244	-0.376	-0.0138
1	72302652	72302801	ENSRNOG00000015753	7.9e-36	-	72302652	72302801	0	1	149,	0	-35.1	-33.9	1.23	-0.592	-1.41	0.0812
1	72331490	72331551	ENSRNOG00000015997	8.9e-05	-	72331490	72331551	0	1	61,	0	-4.05	-3.24	1.89	-0.264	-0.598	0.573
1	72334531	72335855	ENSRNOG00000015997	9.3e-07	-	72334531	72335855	0	2	5,56,	0,1268	-6.03	-5.16	4.34	-0.244	-0.342	0.345
1	72363905	72364596	ENSRNOG00000028628	0	-	72363905	72364596	0	1	691,	0	-441	#NAME?	10.9	-0.263	-0.594	0.108
1	72364715	72365135	ENSRNOG00000028628	4e-33	-	72364715	72365135	0	1	420,	0	-32.4	-31.2	3.29	-1.54	-2.79	-0.653
1	72365884	72366005	ENSRNOG00000028628	1e-06	-	72365884	72366005	0	1	121,	0	-6	-5.14	2.06	-0.244	-0.326	0.114
1	72366094	72366305	ENSRNOG00000028628	1e-08	-	72366094	72366305	0	1	211,	0	-7.99	-7.08	2.47	-0.234	-0.256	0.000493
1	72376385	72376626	ENSRNOG00000016565	2e-17	-	72376385	72376626	0	1	241,	0	-16.7	-15.6	6.51	-0.244	-0.353	0.0896
1	72377134	72377434	ENSRNOG00000016565	6.6e-08	-	72377134	72377434	0	1	300,	0	-7.18	-6.28	2.48	-0.257	-0.552	-0.219
1	72444446	72445166	ENSRNOG00000016687	2e-14	-	72444446	72445166	0	1	720,	0	-13.7	-12.7	4.36	-0.245	-0.395	-0.1
1	72462404	72462911	ENSRNOG00000042414	1e-112	-	72462404	72462911	0	1	507,	0	-112	-110	4.04	-0.318	-0.803	-0.119
1	72465580	72466030	ENSRNOG00000038622	3.2e-12	-	72465580	72466030	0	1	450,	0	-11.5	-10.6	3.47	-0.247	-0.438	0.1
1	72466209	72467109	ENSRNOG00000038622	5e-28	-	72466209	72467109	0	1	900,	0	-27.3	-26.2	6.8	-0.261	-0.586	-0.12
1	72467168	72467348	ENSRNOG00000038622	1.5e-05	-	72467168	72467348	0	1	180,	0	-4.83	-3.99	2.18	-0.245	-0.394	0.235
1	72467587	72467708	ENSRNOG00000038622	3.9e-05	-	72467587	72467708	0	1	121,	0	-4.41	-3.59	2.47	-0.26	-0.578	-0.655
1	72468082	72468292	ENSRNOG00000038622	1.3e-25	-	72468082	72468292	0	1	210,	0	-24.9	-23.8	4.75	-0.244	-0.295	0.0503
1	72491779	72491958	ENSRNOG00000050348	0	-	72491779	72491958	0	1	179,	0	-324	#NAME?	5.07	-0.606	-1.44	0.242
1	72509341	72509431	ENSRNOG00000050348	1.8e-09	-	72509341	72509431	0	1	90,	0	-8.74	-7.81	3.41	-0.244	-0.372	-0.257
1	72620281	72620726	ENSRNOG00000017127	0	-	72620281	72620726	0	2	197,40,	0,405	-333	#NAME?	2.6	-0.245	-0.398	-0.0154
1	72667438	72667587	ENSRNOG00000017508	0.00011	-	72667438	72667587	0	1	149,	0	-3.96	-3.15	2.45	-0.244	-0.372	-0.271
1	72673590	72674271	ENSRNOG00000017508	4e-13	-	72673590	72674271	0	2	54,155,	0,526	-12.4	-11.4	3.19	-0.265	-0.602	-0.38
1	72928406	72928556	ENSRNOG00000027942	2.8e-07	-	72928406	72928556	0	1	150,	0	-6.56	-5.67	11.3	-0.216	-0.227	-0.678
1	72967182	72967303	ENSRNOG00000057297	0.00045	-	72967182	72967303	0	1	121,	0	-3.35	-2.56	3.38	-0.244	-0.326	-0.585
1	73722714	73723462	ENSRNOG00000018642	0	-	73722714	73723462	0	1	748,	0	-837	#NAME?	8.73	-0.599	-1.42	-0.157
1	73723581	73723851	ENSRNOG00000018642	1e-55	-	73723581	73723851	0	1	270,	0	-55	-53.7	2.52	-1.38	-2.59	-0.432
1	73724836	73725016	ENSRNOG00000018642	2e-32	-	73724836	73725016	0	1	180,	0	-31.7	-30.6	2.36	-0.277	-0.66	-0.172
1	73753067	73753128	ENSRNOG00000032699	6.3e-30	-	73753067	73753128	0	1	61,	0	-29.2	-28.1	2.77	-0.409	-1.04	-0.463
1	75335893	75336222	ENSRNOG00000014186	6.3e-18	-	75335893	75336222	0	1	329,	0	-17.2	-16.2	4.06	-0.373	-0.956	0.522
1	75336996	75337116	ENSRNOG00000014186	0.00035	-	75336996	75337116	0	1	120,	0	-3.46	-2.67	1.29	-1.7	-3	0.822
1	75337235	75337742	ENSRNOG00000014186	2.5e-22	-	75337235	75337742	0	1	507,	0	-21.6	-20.6	7.81	-0.3	-0.746	0.464
1	77803474	77803680	ENSRNOG00000051483	2e-72	-	77803474	77803680	0	1	206,	0	-71.7	-70.4	1.66	-1.33	-2.51	-0.215
1	77847599	77847838	ENSRNOG00000011346	4.4e-09	-	77847599	77847838	0	1	239,	0	-8.36	-7.44	2.68	-0.317	-0.801	-0.48
1	77848135	77848315	ENSRNOG00000011346	4.7e-08	-	77848135	77848315	0	1	180,	0	-7.33	-6.43	1.86	-0.34	-0.865	-0.385
1	77863142	77865870	ENSRNOG00000011346	0.0012	-	77863142	77865870	0	2	34,27,	0,2701	-2.93	-2.16	2.46	-0.197	-0.203	0.138
1	77869379	77870788	ENSRNOG00000011262	1e-150	-	77869379	77870788	0	1	1409,	0	-150	-149	11	-1.49	-2.73	-0.402
1	77877154	77884205	ENSRNOG00000011262	1.3e-05	-	77877154	77884205	0	2	140,11,	0,7040	-4.9	-4.06	2.24	-0.244	-0.328	-0.159
1	77885246	77885427	ENSRNOG00000011262	5e-13	-	77885246	77885427	0	1	181,	0	-12.3	-11.3	3.41	-0.25	-0.487	-0.274
1	77885606	77885997	ENSRNOG00000011262	2.5e-17	-	77885606	77885997	0	1	391,	0	-16.6	-15.6	3.58	-0.245	-0.392	0.117
1	77886206	77886267	ENSRNOG00000011262	3.7e-05	-	77886206	77886267	0	1	61,	0	-4.43	-3.61	6.83	-0.215	-0.227	0.778
1	77886385	77886566	ENSRNOG00000011262	4.4e-05	-	77886385	77886566	0	1	181,	0	-4.36	-3.54	2.79	-0.28	-0.676	-0.71
1	78109859	78110040	ENSRNOG00000047575	2e-11	-	78109859	78110040	0	1	181,	0	-10.7	-9.74	3.25	-0.281	-0.682	-0.531
1	78110309	78112488	ENSRNOG00000047575	2e-19	-	78110309	78112488	0	2	477,33,	0,2146	-18.7	-17.7	19.5	-0.251	-0.493	0.174
1	78187525	78187616	ENSRNOG00000047800	0.0024	-	78187525	78187616	0	1	91,	0	-2.62	-1.87	4.55	-0.244	-0.316	-1.19
1	78211014	78211282	ENSRNOG00000049661	4.5e-10	-	78211014	78211282	0	1	268,	0	-9.35	-8.41	6.38	-0.244	-0.353	0.3
1	78214741	78215140	ENSRNOG00000048848	0	-	78214741	78215140	0	2	269,30,	0,369	-426	#NAME?	3.21	-4.02	-5.69	0.34
1	78277931	78278200	ENSRNOG00000015128	0	-	78277931	78278200	0	1	269,	0	-1100	#NAME?	11	-1.83	-3.16	-0.349
1	78333231	78333321	ENSRNOG00000015128	1.7e-08	-	78333231	78333321	0	1	90,	0	-7.77	-6.86	1.41	-0.257	-0.558	0.128
1	78420681	78420860	ENSRNOG00000015376	3.2e-21	-	78420681	78420860	0	1	179,	0	-20.5	-19.4	2.39	-0.243	-0.288	-0.0121
1	78458716	78459856	ENSRNOG00000015852	0	-	78458716	78459856	0	1	1140,	0	-2210	#NAME?	11.5	-0.356	-0.906	-0.0516
1	78518342	78518702	ENSRNOG00000015852	0	-	78518342	78518702	0	1	360,	0	-1150	#NAME?	6.87	-0.244	-0.363	0.0138
1	78519181	78519991	ENSRNOG00000015852	1e-205	-	78519181	78519991	0	1	810,	0	-205	-203	4.21	-0.244	-0.294	0.000514
1	78520560	78520621	ENSRNOG00000015852	0.0018	-	78520560	78520621	0	1	61,	0	-2.74	-1.98	1.16	-0.244	-0.368	-0.0573
1	78520710	78521910	ENSRNOG00000015852	0	-	78520710	78521910	0	1	1200,	0	-1410	#NAME?	8.01	-0.95	-1.99	-0.12
1	78522118	78522179	ENSRNOG00000015852	1.1e-07	-	78522118	78522179	0	1	61,	0	-6.95	-6.06	1.4	-0.257	-0.556	-0.189
1	78734401	78735445	ENSRNOG00000016055	0	-	78734401	78735445	0	1	1044,	0	-3640	#NAME?	10	-1.09	-2.19	0.122
1	78735533	78735594	ENSRNOG00000016055	2.1e-05	-	78735533	78735594	0	1	61,	0	-4.67	-3.84	2.02	-0.243	-0.286	0.144
1	78735682	78736071	ENSRNOG00000016055	1e-114	-	78735682	78736071	0	1	389,	0	-114	-112	5.57	-0.393	-1	-0.268
1	78843108	78844624	ENSRNOG00000016770	0	-	78843108	78844624	0	2	259,239,	0,1277	-2900	#NAME?	3.37	-0.709	-1.62	-0.0355
1	78944247	78944397	ENSRNOG00000016907	1.7e-05	-	78944247	78944397	0	1	150,	0	-4.76	-3.92	1.15	-0.445	-1.12	0.12
1	78963026	78968329	ENSRNOG00000016907	2e-36	-	78963026	78968329	0	2	17,192,	0,5111	-35.7	-34.5	1.51	-0.499	-1.23	0.142
1	79921375	79921524	ENSRNOG00000014256	4.2e-05	-	79921375	79921524	0	1	149,	0	-4.38	-3.56	11.1	-0.134	-0.135	-0.222
1	80047503	80048512	ENSRNOG00000015413	0	-	80047503	80048512	0	1	1009,	0	-538	#NAME?	10.7	-0.275	-0.652	-0.0878
1	80063612	80064434	ENSRNOG00000015860	4e-72	-	80063612	80064434	0	2	603,80,	0,742	-71.4	-70.1	5.25	-0.251	-0.502	0.104
1	80216378	80216738	ENSRNOG00000046667	6.3e-97	-	80216378	80216738	0	1	360,	0	-96.2	-94.8	8.01	-0.244	-0.335	0.0519
1	80221230	80221471	ENSRNOG00000046667	1.6e-08	-	80221230	80221471	0	1	241,	0	-7.79	-6.88	3.58	-0.244	-0.382	0.264
1	80268054	80269164	ENSRNOG00000016825	1e-226	-	80268054	80269164	0	1	1110,	0	-226	-224	6.79	-0.95	-1.99	0.235
1	80306557	80307454	ENSRNOG00000018101	1e-100	-	80306557	80307454	0	5	40,107,41,91,17,	0,165,355,478,880	-100	-98.9	4.95	-0.247	-0.457	-0.0925
1	80336031	80336567	ENSRNOG00000017069	0	-	80336031	80336567	0	1	536,	0	-880	#NAME?	5.32	-0.345	-0.882	0.0751
1	80415685	80415891	ENSRNOG00000017463	1e-41	-	80415685	80415891	0	1	206,	0	-41	-39.8	6.86	-0.271	-0.633	0.356
1	80439807	80440047	ENSRNOG00000017692	1.6e-30	-	80439807	80440047	0	1	240,	0	-29.8	-28.6	1.76	-0.247	-0.447	-0.0493
1	80440712	80441192	ENSRNOG00000017692	0	-	80440712	80441192	0	1	480,	0	-2570	#NAME?	9.69	-0.784	-1.74	-0.122
1	80473965	80474437	ENSRNOG00000049772	1e-235	-	80473965	80474437	0	1	472,	0	-235	-233	9.42	-0.244	-0.363	-0.0322
1	80494995	80495205	ENSRNOG00000046000	1.6e-20	-	80494995	80495205	0	1	210,	0	-19.8	-18.8	1.71	-0.703	-1.61	-0.334
1	80549342	80549522	ENSRNOG00000018255	2.5e-79	-	80549342	80549522	0	1	180,	0	-78.6	-77.2	2.52	-0.244	-0.298	-0.00454
1	80571573	80580662	ENSRNOG00000018255	1.3e-57	-	80571573	80580662	0	2	40,81,	0,9008	-56.9	-55.7	2	-0.244	-0.373	-0.0334
1	80613193	80613313	ENSRNOG00000018454	1e-162	-	80613193	80613313	0	1	120,	0	-162	-161	1.2	-0.45	-1.13	-0.0328
1	80613581	80614130	ENSRNOG00000018454	0	-	80613581	80614130	0	2	149,2,	0,547	-1030	#NAME?	1.28	-99.9	-103	0.238
1	80615660	80616818	ENSRNOG00000018454	7.9e-29	-	80615660	80616818	0	2	44,77,	0,1081	-28.1	-27	2.21	-0.251	-0.496	-0.148
1	80632257	80632348	ENSRNOG00000018730	0.00018	-	80632257	80632348	0	1	91,	0	-3.75	-2.95	2.36	-0.257	-0.556	-0.759
1	80636988	80640072	ENSRNOG00000018730	1e-184	-	80636988	80640072	0	2	12,288,	0,2796	-184	-183	6.9	-0.247	-0.442	-0.0858
1	80730857	80730918	ENSRNOG00000043416	0.0071	-	80730857	80730918	0	1	61,	0	-2.15	-1.42	2.6	-0.244	-0.301	0.907
1	80731066	80731217	ENSRNOG00000043416	0.00098	-	80731066	80731217	0	1	151,	0	-3.01	-2.24	5.21	-0.247	-0.452	-1.32
1	80780266	80780888	ENSRNOG00000031391	0.00016	-	80780266	80780888	0	2	84,67,	0,555	-3.79	-2.98	16.9	-0.188	-0.193	0.807
1	81036209	81036300	ENSRNOG00000024376	0.0001	-	81036209	81036300	0	1	91,	0	-4	-3.19	1.64	-0.237	-0.264	-0.0249
1	81037401	81037849	ENSRNOG00000024376	1e-12	-	81037401	81037849	0	1	448,	0	-12	-11	4.04	-0.412	-1.04	-0.409
1	81122819	81122880	ENSRNOG00000019416	3.1e-06	-	81122819	81122880	0	1	61,	0	-5.51	-4.66	1.86	-0.244	-0.317	-0.105
1	81123326	81123536	ENSRNOG00000019416	6.3e-30	-	81123326	81123536	0	1	210,	0	-29.2	-28.1	2.52	-0.256	-0.549	-0.152
1	81123744	81124133	ENSRNOG00000019416	1.6e-95	-	81123744	81124133	0	1	389,	0	-94.8	-93.4	4.35	-0.26	-0.579	0.117
1	81137781	81138438	ENSRNOG00000019416	2.5e-65	-	81137781	81138438	0	1	657,	0	-64.6	-63.3	5.32	-0.245	-0.398	-0.061
1	81138587	81138767	ENSRNOG00000019416	4.9e-10	-	81138587	81138767	0	1	180,	0	-9.31	-8.37	2.17	-0.251	-0.489	0.215
1	81138885	81139065	ENSRNOG00000019416	8.5e-06	-	81138885	81139065	0	1	180,	0	-5.07	-4.23	1.77	-0.244	-0.359	0.097
1	81139184	81139513	ENSRNOG00000019416	2.5e-97	-	81139184	81139513	0	1	329,	0	-96.6	-95.2	7.82	-0.473	-1.18	0.383
1	81159106	81160004	ENSRNOG00000055608	0	-	81159106	81160004	0	1	898,	0	-436	#NAME?	10.1	-0.787	-1.75	0.233
1	81160212	81160572	ENSRNOG00000055608	1e-23	-	81160212	81160572	0	1	360,	0	-23	-21.9	2.84	-0.493	-1.22	0.358
1	81160720	81162074	ENSRNOG00000055608	1e-169	-	81160720	81162074	0	2	279,81,	0,1273	-169	-167	5.17	-0.244	-0.351	0.0301
1	81448225	81448376	ENSRNOG00000024065	1.5e-07	-	81448225	81448376	0	1	151,	0	-6.82	-5.93	1.61	-0.251	-0.494	-0.159
1	81846657	81846804	ENSRNOG00000020233	1.3e-68	-	81846657	81846804	0	1	147,	0	-67.9	-66.6	2.66	-1.22	-2.36	-0.311
1	81852488	81852758	ENSRNOG00000020263	0	-	81852488	81852758	0	1	270,	0	-688	#NAME?	2.25	-3.36	-4.96	-0.152
1	81885609	81886177	ENSRNOG00000020310	0	-	81885609	81886177	0	1	568,	0	-615	#NAME?	13.5	-1.4	-2.6	-0.374
1	81946594	81946714	ENSRNOG00000020310	7.9e-18	-	81946594	81946714	0	1	120,	0	-17.1	-16	1.99	-0.244	-0.309	-0.0265
1	81964253	81964584	ENSRNOG00000055650	4e-38	-	81964253	81964584	0	1	331,	0	-37.4	-36.2	4.47	-0.313	-0.789	0.348
1	81964733	81964883	ENSRNOG00000055650	0.00011	-	81964733	81964883	0	1	150,	0	-3.94	-3.14	5.47	-0.244	-0.343	0.705
1	81965002	81965393	ENSRNOG00000055650	5e-19	-	81965002	81965393	0	1	391,	0	-18.3	-17.2	6.51	-0.248	-0.466	-0.294
1	81965452	81965783	ENSRNOG00000055650	6.3e-05	-	81965452	81965783	0	1	331,	0	-4.2	-3.38	2.45	-0.246	-0.412	0.261
1	81966381	81966982	ENSRNOG00000055650	1e-11	-	81966381	81966982	0	1	601,	0	-11	-9.99	9.11	-0.911	-1.93	0.913
1	82072573	82072633	ENSRNOG00000046112	0.0018	-	82072573	82072633	0	1	60,	0	-2.75	-1.99	2.6	-0.261	-0.586	1.25
1	82072928	82074056	ENSRNOG00000046112	0	-	82072928	82074056	0	1	1128,	0	-371	#NAME?	12.6	-0.28	-0.677	-0.0824
1	82097246	82097516	ENSRNOG00000020417	7.9e-24	-	82097246	82097516	0	1	270,	0	-23.1	-22	1.73	-0.245	-0.389	0.0395
1	82099552	82100022	ENSRNOG00000020417	1e-26	-	82099552	82100022	0	2	93,88,	0,382	-26	-24.9	1.61	-0.244	-0.318	0.0104
1	82108112	82108203	ENSRNOG00000020417	2.5e-20	-	82108112	82108203	0	1	91,	0	-19.6	-18.6	2.27	-0.313	-0.787	0.307
1	82113435	82113526	ENSRNOG00000020426	0.0025	-	82113435	82113526	0	1	91,	0	-2.61	-1.86	1.54	-0.246	-0.418	0.28
1	82114393	82114932	ENSRNOG00000020426	1e-195	-	82114393	82114932	0	1	539,	0	-195	-194	4.46	-0.244	-0.37	0.0256
1	82115201	82115261	ENSRNOG00000020426	0.00011	-	82115201	82115261	0	1	60,	0	-3.95	-3.14	1.44	-0.246	-0.426	-0.198
1	82120751	82120902	ENSRNOG00000020426	6.3e-19	-	82120751	82120902	0	1	151,	0	-18.2	-17.2	2.71	-1.12	-2.23	-0.893
1	82163684	82163745	ENSRNOG00000020481	2.1e-05	-	82163684	82163745	0	1	61,	0	-4.67	-3.84	3.25	-0.243	-0.285	0.415
1	82166302	82166363	ENSRNOG00000020481	3e-08	-	82166302	82166363	0	1	61,	0	-7.53	-6.63	4.55	-0.291	-0.716	-1.22
1	82248254	82248374	ENSRNOG00000020546	1.2e-06	-	82248254	82248374	0	1	120,	0	-5.92	-5.05	3.82	-0.246	-0.414	-0.383
1	82328639	82328788	ENSRNOG00000020578	3.2e-06	-	82328639	82328788	0	1	149,	0	-5.5	-4.65	5.58	-0.244	-0.375	0.737
1	82328966	82329265	ENSRNOG00000020578	5e-36	-	82328966	82329265	0	1	299,	0	-35.3	-34.1	6.34	-0.244	-0.323	0.0955
1	82343159	82343279	ENSRNOG00000020578	4.8e-05	-	82343159	82343279	0	1	120,	0	-4.32	-3.5	2.96	-0.244	-0.304	-0.28
1	82408483	82408542	ENSRNOG00000037798	0.0058	-	82408483	82408542	0	1	59,	0	-2.24	-1.5	6.51	-0.209	-0.222	1.58
1	82424367	82424486	ENSRNOG00000020607	0.0023	-	82424367	82424486	0	1	119,	0	-2.64	-1.89	1.11	-0.247	-0.439	0.0462
1	82451984	82452133	ENSRNOG00000020607	2.5e-12	-	82451984	82452133	0	1	149,	0	-11.6	-10.7	3.52	-0.232	-0.253	0.00148
1	82504434	82504524	ENSRNOG00000020675	0.00048	-	82504434	82504524	0	1	90,	0	-3.32	-2.53	1.48	-0.245	-0.392	0.173
1	82505179	82505388	ENSRNOG00000020675	1e-109	-	82505179	82505388	0	1	209,	0	-109	-108	4.66	-0.716	-1.63	-0.334
1	82508352	82511297	ENSRNOG00000020675	1e-195	-	82508352	82511297	0	2	127,172,	0,2773	-195	-194	7.37	-1.25	-2.41	0.185
1	82515959	82516110	ENSRNOG00000020683	1e-18	-	82515959	82516110	0	1	151,	0	-18	-17	1.46	-0.244	-0.304	0.00806
1	82543216	82546877	ENSRNOG00000020683	5e-38	-	82543216	82546877	0	2	6,324,	0,3337	-37.3	-36.1	4.36	-0.302	-0.754	0.132
1	82550764	82550944	ENSRNOG00000020716	1.3e-10	-	82550764	82550944	0	1	180,	0	-9.87	-8.93	2.36	-0.338	-0.86	-0.463
1	82595449	82596198	ENSRNOG00000020743	7.9e-11	-	82595449	82596198	0	1	749,	0	-10.1	-9.1	4.97	-0.408	-1.03	0.439
1	83817107	83817288	ENSRNOG00000055096	2.5e-21	-	83817107	83817288	0	1	181,	0	-20.6	-19.6	1.48	-1.58	-2.84	0.373
1	83969456	83969546	ENSRNOG00000020947	6e-07	-	83969456	83969546	0	1	90,	0	-6.22	-5.35	1.48	-0.242	-0.281	-0.00997
1	83975573	83976107	ENSRNOG00000020947	0	-	83975573	83976107	0	1	534,	0	-421	#NAME?	4.02	-0.603	-1.43	-0.112
1	83976314	83977236	ENSRNOG00000020947	6.3e-41	-	83976314	83977236	0	2	257,40,	0,882	-40.2	-39	2.37	-1.91	-3.25	-0.502
1	84019067	84019248	ENSRNOG00000013945	2.5e-16	-	84019067	84019248	0	1	181,	0	-15.6	-14.6	2.84	-0.618	-1.46	-0.741
1	84019486	84019876	ENSRNOG00000013945	1e-17	-	84019486	84019876	0	1	390,	0	-17	-15.9	2.44	-0.244	-0.305	0.019
1	84039206	84039895	ENSRNOG00000013945	2e-18	-	84039206	84039895	0	1	689,	0	-17.7	-16.6	3.32	-0.274	-0.645	0.188
1	84154702	84154852	ENSRNOG00000020882	0.0001	-	84154702	84154852	0	1	150,	0	-3.99	-3.19	2.5	-0.302	-0.754	0.74
1	84168943	84169392	ENSRNOG00000055371	1e-117	-	84168943	84169392	0	1	449,	0	-117	-115	3.69	-0.306	-0.767	-0.114
1	84176284	84176644	ENSRNOG00000055371	0	-	84176284	84176644	0	1	360,	0	-508	#NAME?	7.97	-0.404	-1.03	-0.135
1	84215006	84215187	ENSRNOG00000055371	7.2e-07	-	84215006	84215187	0	1	181,	0	-6.14	-5.27	1.71	-0.244	-0.344	0.0702
1	84215305	84215396	ENSRNOG00000055371	1.3e-05	-	84215305	84215396	0	1	91,	0	-4.88	-4.04	1.52	-0.301	-0.75	0.351
1	84220300	84220451	ENSRNOG00000055371	6.3e-17	-	84220300	84220451	0	1	151,	0	-16.2	-15.2	2.27	-2.65	-4.13	1.07
1	84220838	84220899	ENSRNOG00000055371	0.0016	-	84220838	84220899	0	1	61,	0	-2.79	-2.03	1.59	-0.239	-0.267	-0.0704
1	84339408	84339676	ENSRNOG00000018390	5e-90	-	84339408	84339676	0	1	268,	0	-89.3	-87.9	2.34	-0.566	-1.36	-0.147
1	84351025	84351115	ENSRNOG00000018390	7.9e-26	-	84351025	84351115	0	1	90,	0	-25.1	-24	1.98	-0.723	-1.64	-0.407
1	84473130	84473341	ENSRNOG00000023521	7.9e-56	-	84473130	84473341	0	1	211,	0	-55.1	-53.8	1.89	-0.718	-1.63	0.162
1	84473459	84473640	ENSRNOG00000023521	1e-156	-	84473459	84473640	0	1	181,	0	-156	-154	5.62	-0.244	-0.358	0.0354
1	84474761	84475001	ENSRNOG00000023521	1e-131	-	84474761	84475001	0	1	240,	0	-131	-130	3.05	-0.247	-0.459	-0.0549
1	84480180	84480241	ENSRNOG00000023521	1e-15	-	84480180	84480241	0	1	61,	0	-15	-14	1.38	-0.584	-1.39	-0.26
1	84485935	84491196	ENSRNOG00000023521	0	-	84485935	84491196	0	2	15,734,	0,4527	-383	#NAME?	4.64	-0.244	-0.376	-0.0142
1	84722511	84722691	ENSRNOG00000018928	1.4e-05	-	84722511	84722691	0	1	180,	0	-4.84	-4	2.12	-0.25	-0.479	-0.301
1	84722988	84723287	ENSRNOG00000018928	1.6e-24	-	84722988	84723287	0	1	299,	0	-23.8	-22.7	6.06	-0.26	-0.581	0.402
1	84879972	84880241	ENSRNOG00000018936	5.9e-10	-	84879972	84880241	0	1	269,	0	-9.23	-8.29	2.67	-0.263	-0.595	0.277
1	84880390	84881166	ENSRNOG00000018936	3.2e-16	-	84880390	84881166	0	1	776,	0	-15.5	-14.5	6.51	-0.244	-0.296	-0.0397
1	84881404	84881554	ENSRNOG00000018936	0.00063	-	84881404	84881554	0	1	150,	0	-3.2	-2.42	6.51	-0.203	-0.211	-0.737
1	84881881	84882061	ENSRNOG00000018936	2.5e-15	-	84881881	84882061	0	1	180,	0	-14.6	-13.6	12.5	-0.216	-0.227	-0.0931
1	84939100	84939191	ENSRNOG00000053366	0.003	-	84939100	84939191	0	1	91,	0	-2.53	-1.79	2.6	-0.244	-0.333	-0.585
1	84939879	84950090	ENSRNOG00000053366	5e-58	-	84939879	84950090	0	2	379,41,	0,10170	-57.3	-56	4.53	-0.244	-0.294	0.0181
1	84986521	84986581	ENSRNOG00000018994	4.2e-08	-	84986521	84986581	0	1	60,	0	-7.38	-6.48	1.37	-0.244	-0.321	0.0361
1	85291461	85292325	ENSRNOG00000019869	0	-	85291461	85292325	0	1	864,	0	-691	#NAME?	15.1	-0.694	-1.59	-0.273
1	85299664	85300408	ENSRNOG00000019869	0	-	85299664	85300408	0	1	744,	0	-478	#NAME?	12	-0.251	-0.494	-0.0638
1	85317878	85317968	ENSRNOG00000019838	0.00068	-	85317878	85317968	0	1	90,	0	-3.17	-2.4	2.99	-0.187	-0.192	0
1	85362565	85363301	ENSRNOG00000019746	0	-	85362565	85363301	0	3	414,91,62,	0,489,674	-468	#NAME?	4.35	-36	-38.8	0.483
1	85367911	85368031	ENSRNOG00000019746	7.9e-13	-	85367911	85368031	0	1	120,	0	-12.1	-11.2	2.78	-0.254	-0.528	0.294
1	85509661	85509719	ENSRNOG00000045545	0.00051	-	85509661	85509719	0	1	58,	0	-3.29	-2.51	5.53	-0.14	-0.142	-0.263
1	85516652	85516918	ENSRNOG00000019310	0	-	85516652	85516918	0	1	266,	0	-895	#NAME?	11	-0.244	-0.292	0.00177
1	86920679	86921099	ENSRNOG00000019949	5e-81	-	86920679	86921099	0	1	420,	0	-80.3	-78.9	3.52	-1.94	-3.29	-0.538
1	86943568	86943831	ENSRNOG00000020063	3.9e-06	-	86943568	86943831	0	2	141,39,	0,224	-5.41	-4.56	1.55	-0.247	-0.449	-0.121
1	86948606	86948696	ENSRNOG00000020063	7.2e-07	-	86948606	86948696	0	1	90,	0	-6.14	-5.27	2.6	-0.26	-0.581	0.579
1	87078379	87078619	ENSRNOG00000020433	1.3e-44	-	87078379	87078619	0	1	240,	0	-43.9	-42.7	1.93	-0.284	-0.689	-0.113
1	87147182	87147333	ENSRNOG00000020433	7.9e-48	-	87147182	87147333	0	1	151,	0	-47.1	-45.9	3.03	-0.733	-1.66	-0.343
1	87166316	87166465	ENSRNOG00000020598	0.00032	-	87166316	87166465	0	1	149,	0	-3.5	-2.71	1.8	-0.358	-0.914	-0.802
1	87261970	87262150	ENSRNOG00000020703	1.3e-11	-	87261970	87262150	0	1	180,	0	-10.9	-9.9	1.75	-3.34	-4.93	-0.968
1	87262269	87262449	ENSRNOG00000020703	2e-16	-	87262269	87262449	0	1	180,	0	-15.7	-14.7	1.87	-0.275	-0.654	-0.188
1	87314378	87327502	ENSRNOG00000020703	0	-	87314378	87327502	0	3	219,577,42,	0,6061,13082	-519	#NAME?	7.31	-0.835	-1.82	-0.139
1	87341801	87344622	ENSRNOG00000020703	0	-	87341801	87344622	0	2	119,779,	0,2042	-590	#NAME?	7.26	-0.575	-1.38	-0.123
1	87345249	87345579	ENSRNOG00000020703	1.6e-87	-	87345249	87345579	0	1	330,	0	-86.8	-85.4	5.9	-0.31	-0.778	-0.249
1	87467809	87467959	ENSRNOG00000020703	7.2e-06	-	87467809	87467959	0	1	150,	0	-5.14	-4.3	14.3	-0.219	-0.231	-0.252
1	88022577	88024997	ENSRNOG00000020557	2.2e-07	-	88022577	88024997	0	5	26,4,12,71,68,	0,62,96,148,2352	-6.65	-5.76	15.6	-0.242	-0.278	1
1	88095387	88095990	ENSRNOG00000024036	3.2e-67	-	88095387	88095990	0	2	204,63,	0,540	-66.5	-65.2	2.18	-0.406	-1.03	0.171
1	88098598	88098785	ENSRNOG00000024036	1e-19	-	88098598	88098785	0	2	21,68,	0,119	-19	-17.9	2.76	-0.618	-1.46	0.617
1	88103866	88104045	ENSRNOG00000051915	5.8e-05	-	88103866	88104045	0	1	179,	0	-4.24	-3.43	1.56	-0.238	-0.267	-0.00575
1	88104371	88104639	ENSRNOG00000051915	2e-13	-	88104371	88104639	0	1	268,	0	-12.7	-11.7	2.77	-0.247	-0.442	-0.193
1	88112356	88112475	ENSRNOG00000051915	0.0015	-	88112356	88112475	0	1	119,	0	-2.83	-2.07	7.81	-0.112	-0.112	0
1	88351015	88351254	ENSRNOG00000030932	2.5e-15	-	88351015	88351254	0	1	239,	0	-14.6	-13.6	3.84	-0.244	-0.353	0.103
1	88351431	88351789	ENSRNOG00000030932	3.2e-14	-	88351431	88351789	0	1	358,	0	-13.5	-12.5	8.82	-0.271	-0.634	0.63
1	88415434	88415820	ENSRNOG00000048138	6.3e-28	-	88415434	88415820	0	1	386,	0	-27.2	-26.1	4.88	-0.243	-0.291	-0.0222
1	88415997	88416413	ENSRNOG00000048138	1e-21	-	88415997	88416413	0	1	416,	0	-21	-20	3.45	-0.251	-0.491	0.145
1	88779507	88780159	ENSRNOG00000047045	0	-	88779507	88780159	0	1	652,	0	-755	#NAME?	8.84	-0.244	-0.307	-0.00232
1	88819444	88819713	ENSRNOG00000020839	5e-42	-	88819444	88819713	0	1	269,	0	-41.3	-40	7.85	-0.354	-0.904	-0.646
1	88823710	88823801	ENSRNOG00000020839	0.00015	-	88823710	88823801	0	1	91,	0	-3.81	-3.01	2.08	-0.244	-0.301	0.181
1	88824008	88824665	ENSRNOG00000020839	1e-81	-	88824008	88824665	0	1	657,	0	-81	-79.6	6.33	-0.267	-0.614	-0.152
1	88826033	88826302	ENSRNOG00000020839	7.9e-16	-	88826033	88826302	0	1	269,	0	-15.1	-14.1	2.88	-0.244	-0.295	0.0269
1	88881346	88881460	ENSRNOG00000020849	0.0034	-	88881346	88881460	0	1	114,	0	-2.47	-1.55	11.7	-0.238	-0.273	1.58
1	88897531	88897740	ENSRNOG00000020851	1.6e-74	-	88897531	88897740	0	1	209,	0	-73.8	-72.5	1.51	-1.01	-2.07	-0.112
1	88910414	88910475	ENSRNOG00000020864	0.0043	-	88910414	88910475	0	1	61,	0	-2.37	-1.63	3.09	-0.218	-0.234	-1.32
1	88910593	88910891	ENSRNOG00000020864	3.2e-33	-	88910593	88910891	0	1	298,	0	-32.5	-31.3	4.97	-0.247	-0.444	-0.196
1	88911069	88911248	ENSRNOG00000020864	4.2e-09	-	88911069	88911248	0	1	179,	0	-8.38	-7.46	3.39	-0.244	-0.335	0.192
1	88979869	88980199	ENSRNOG00000024677	2.5e-56	-	88979869	88980199	0	1	330,	0	-55.6	-54.3	2.91	-0.653	-1.52	-0.328
1	88996976	88997186	ENSRNOG00000024625	2.6e-08	-	88996976	88997186	0	1	210,	0	-7.58	-6.67	2.77	-0.247	-0.452	0.29
1	89028322	89029071	ENSRNOG00000055525	0	-	89028322	89029071	0	1	749,	0	-456	#NAME?	16.6	-0.399	-1.02	-0.186
1	89037639	89037984	ENSRNOG00000055525	3.1e-06	-	89037639	89037984	0	2	39,52,	0,293	-5.51	-4.66	2.85	-0.292	-0.719	0.93
1	89038909	89039389	ENSRNOG00000055525	3.2e-15	-	89038909	89039389	0	1	480,	0	-14.5	-13.4	2.46	-0.247	-0.458	-0.104
1	89039687	89040436	ENSRNOG00000055525	0	-	89039687	89040436	0	1	749,	0	-456	#NAME?	9.91	-0.784	-1.74	0.226
1	89083206	89084773	ENSRNOG00000024309	0.0013	-	89083206	89084773	0	2	4,54,	0,1513	-2.87	-2.1	1.1	-0.485	-1.2	-0.218
1	89099276	89099336	ENSRNOG00000024278	0.00072	-	89099276	89099336	0	1	60,	0	-3.14	-2.36	1.82	-0.275	-0.656	0.579
1	89111124	89111304	ENSRNOG00000024266	3.2e-07	-	89111124	89111304	0	1	180,	0	-6.5	-5.62	5.35	-0.244	-0.296	0.292
1	89111931	89112112	ENSRNOG00000024266	2e-06	-	89111931	89112112	0	1	181,	0	-5.69	-4.83	4.92	-0.251	-0.501	-0.778
1	89179766	89179825	ENSRNOG00000021006	6.6e-10	-	89179766	89179825	0	1	59,	0	-9.18	-8.25	2.73	-0.254	-0.528	-0.459
1	89180211	89181978	ENSRNOG00000021009	3.5e-05	-	89180211	89181978	0	3	42,98,9,	0,140,1758	-4.46	-3.64	1.95	-0.264	-0.597	-0.371
1	89268937	89269084	ENSRNOG00000021021	0.0003	-	89268937	89269084	0	1	147,	0	-3.52	-2.73	4.55	-0.244	-0.345	-0.848
1	89314917	89314978	ENSRNOG00000024000	0.0018	-	89314917	89314978	0	1	61,	0	-2.75	-1.99	4.88	-0.139	-0.141	0.415
1	89326083	89326234	ENSRNOG00000024000	0.00013	-	89326083	89326234	0	1	151,	0	-3.9	-3.1	4.46	-0.243	-0.288	0.474
1	89358735	89360733	ENSRNOG00000021023	1e-15	-	89358735	89360733	0	3	49,53,19,	0,1455,1979	-15	-14	1.74	-0.794	-1.76	-0.501
1	89383784	89383963	ENSRNOG00000021053	4e-11	-	89383784	89383963	0	1	179,	0	-10.4	-9.45	1.89	-0.247	-0.45	-0.13
1	89398891	89399041	ENSRNOG00000021053	9.3e-05	-	89398891	89399041	0	1	150,	0	-4.03	-3.22	2.55	-0.247	-0.447	-0.491
1	89473549	89473668	ENSRNOG00000021062	9.8e-08	-	89473549	89473668	0	1	119,	0	-7.01	-6.12	2.93	-0.244	-0.334	-0.125
1	89474630	89474898	ENSRNOG00000021067	1e-221	-	89474630	89474898	0	1	268,	0	-221	-219	2.16	-0.244	-0.384	0.0155
1	89483898	89483988	ENSRNOG00000021067	1.6e-59	-	89483898	89483988	0	1	90,	0	-58.8	-57.5	2.71	-0.244	-0.33	-0.0304
1	89564185	89564365	ENSRNOG00000021106	5.2e-09	-	89564185	89564365	0	1	180,	0	-8.28	-7.36	1.7	-0.324	-0.819	0.255
1	90053329	90053390	ENSRNOG00000021119	9.1e-05	-	90053329	90053390	0	1	61,	0	-4.04	-3.23	1.39	-0.246	-0.414	0.155
1	90057682	90057773	ENSRNOG00000021119	2e-05	-	90057682	90057773	0	1	91,	0	-4.69	-3.86	5.02	-0.295	-0.733	2.36
1	90063440	90063909	ENSRNOG00000023150	1e-251	-	90063440	90063909	0	2	377,8,	0,461	-251	-249	2.27	-0.655	-1.53	-0.0844
1	90099604	90099755	ENSRNOG00000021129	8.5e-06	-	90099604	90099755	0	1	151,	0	-5.07	-4.22	1.58	-0.377	-0.966	0.446
1	90102724	90104896	ENSRNOG00000021129	1e-116	-	90102724	90104896	0	2	29,241,	0,1931	-116	-115	5.05	-0.327	-0.828	-0.232
1	90105164	90105434	ENSRNOG00000021129	1e-267	-	90105164	90105434	0	1	270,	0	-267	-265	10.8	-0.274	-0.65	-0.179
1	90149444	90149893	ENSRNOG00000021129	2.5e-20	-	90149444	90149893	0	1	449,	0	-19.6	-18.6	6.72	-0.664	-1.54	-0.786
1	90151341	90176105	ENSRNOG00000021129	2e-08	-	90151341	90176105	0	2	64,57,	0,24707	-7.69	-6.79	9.76	-0.208	-0.217	0
1	90507323	90508130	ENSRNOG00000021137	1e-294	-	90507323	90508130	0	1	807,	0	-294	-292	8.29	-0.268	-0.619	0.0698
1	90542155	90542841	ENSRNOG00000022919	1e-108	-	90542155	90542841	0	1	686,	0	-108	-107	8.23	-0.246	-0.43	0.0656
1	90543227	90543496	ENSRNOG00000022919	1.6e-17	-	90543227	90543496	0	1	269,	0	-16.8	-15.7	2.46	-0.298	-0.742	-0.283
1	90962856	90963126	ENSRNOG00000050104	2e-90	-	90962856	90963126	0	1	270,	0	-89.7	-88.3	2.39	-0.243	-0.29	-0.000178
1	90963754	90964084	ENSRNOG00000050104	1e-114	-	90963754	90964084	0	1	330,	0	-114	-112	1.89	-0.315	-0.792	-0.0587
1	91071522	91071762	ENSRNOG00000050015	3.3e-08	-	91071522	91071762	0	1	240,	0	-7.48	-6.58	2.81	-0.242	-0.279	0.0626
1	91071969	91072179	ENSRNOG00000050015	4.3e-10	-	91071969	91072179	0	1	210,	0	-9.37	-8.43	5.21	-0.242	-0.279	-0.142
1	91178651	91178801	ENSRNOG00000013250	9.3e-07	-	91178651	91178801	0	1	150,	0	-6.03	-5.16	4.77	-0.244	-0.301	-0.35
1	91290373	91291003	ENSRNOG00000021144	0	-	91290373	91291003	0	1	630,	0	-514	#NAME?	9.24	-0.251	-0.491	0.047
1	91448510	91448630	ENSRNOG00000011451	0.00026	-	91448510	91448630	0	1	120,	0	-3.58	-2.79	1.39	-0.274	-0.649	0.264
1	91449288	91450097	ENSRNOG00000011451	0	-	91449288	91450097	0	1	809,	0	-337	#NAME?	5.98	-2.34	-3.78	-0.344
1	91450526	91451152	ENSRNOG00000011451	0	-	91450526	91451152	0	2	16,404,	0,222	-340	#NAME?	9.48	-0.251	-0.491	0.0734
1	91451270	91451630	ENSRNOG00000011451	0	-	91451270	91451630	0	1	360,	0	-416	#NAME?	10.4	-0.244	-0.36	-0.0328
1	91577957	91578048	ENSRNOG00000011584	1e-07	-	91577957	91578048	0	1	91,	0	-7	-6.11	2.47	-0.244	-0.337	-0.115
1	91657650	91658039	ENSRNOG00000022393	1.9e-06	-	91657650	91658039	0	1	389,	0	-5.73	-4.87	2.6	-0.384	-0.984	0.537
1	91820341	91820671	ENSRNOG00000059386	1e-78	-	91820341	91820671	0	1	330,	0	-78	-76.6	5.4	-0.245	-0.391	-0.0468
1	91831878	91832058	ENSRNOG00000059386	0.00014	-	91831878	91832058	0	1	180,	0	-3.84	-3.04	2.82	-0.54	-1.31	-0.898
1	91855804	91855983	ENSRNOG00000012877	6.9e-09	-	91855804	91855983	0	1	179,	0	-8.16	-7.24	13.4	-0.187	-0.192	0.392
1	92003495	92003556	ENSRNOG00000021573	2.8e-05	-	92003495	92003556	0	1	61,	0	-4.56	-3.73	1.35	-0.481	-1.2	0.514
1	92007749	92008229	ENSRNOG00000021573	1e-220	-	92007749	92008229	0	1	480,	0	-220	-218	6.67	-0.77	-1.72	-0.31
1	92090728	92091147	ENSRNOG00000013565	1e-188	-	92090728	92091147	0	1	419,	0	-188	-186	8.12	-0.244	-0.365	0.0428
1	92110714	92111433	ENSRNOG00000013565	1e-224	-	92110714	92111433	0	1	719,	0	-224	-223	6.66	-0.429	-1.09	-0.232
1	92111492	92111702	ENSRNOG00000013565	1.3e-08	-	92111492	92111702	0	1	210,	0	-7.9	-6.99	2.05	-0.244	-0.311	0.0531
1	92111791	92112091	ENSRNOG00000013565	3.2e-26	-	92111791	92112091	0	1	300,	0	-25.5	-24.4	3.18	-0.742	-1.67	0.522
1	92119829	92120009	ENSRNOG00000013565	2e-18	-	92119829	92120009	0	1	180,	0	-17.7	-16.6	3.1	-0.244	-0.327	-0.0747
1	92704458	92705298	ENSRNOG00000013938	4e-48	-	92704458	92705298	0	1	840,	0	-47.4	-46.2	9.65	-0.247	-0.454	-0.12
1	92705387	92705448	ENSRNOG00000013938	0.0013	-	92705387	92705448	0	1	61,	0	-2.87	-2.11	1.78	-0.255	-0.543	0.663
1	92705567	92705838	ENSRNOG00000013938	6.3e-18	-	92705567	92705838	0	1	271,	0	-17.2	-16.2	4.28	-0.265	-0.607	0.377
1	92705987	92706048	ENSRNOG00000013938	0.00091	-	92705987	92706048	0	1	61,	0	-3.04	-2.27	1.89	-0.259	-0.574	0.737
1	92706167	92706317	ENSRNOG00000013938	6.5e-06	-	92706167	92706317	0	1	150,	0	-5.19	-4.34	1.73	-0.244	-0.371	0.12
1	92706466	92706677	ENSRNOG00000013938	4e-19	-	92706466	92706677	0	1	211,	0	-18.4	-17.3	3.46	-0.674	-1.56	-0.732
1	93851782	93852381	ENSRNOG00000014163	5e-61	-	93851782	93852381	0	1	599,	0	-60.3	-59	7.75	-0.248	-0.466	-0.0886
1	93852560	93852830	ENSRNOG00000014163	1.3e-11	-	93852560	93852830	0	1	270,	0	-10.9	-9.95	3.49	-0.288	-0.706	-0.429
1	93946882	93947332	ENSRNOG00000014163	6.3e-29	-	93946882	93947332	0	1	450,	0	-28.2	-27.1	3.32	-0.344	-0.879	-0.233
1	93947451	93947512	ENSRNOG00000014163	7.8e-05	-	93947451	93947512	0	1	61,	0	-4.11	-3.29	1.84	-0.265	-0.606	-0.634
1	93948318	93948499	ENSRNOG00000014163	2.1e-08	-	93948318	93948499	0	1	181,	0	-7.67	-6.77	2	-0.245	-0.402	0.133
1	93948588	93948768	ENSRNOG00000014163	1.6e-14	-	93948588	93948768	0	1	180,	0	-13.8	-12.8	3.02	-0.28	-0.674	-0.404
1	94347831	94349313	ENSRNOG00000014463	0	-	94347831	94349313	0	2	321,69,	0,1413	-365	#NAME?	7.73	-0.306	-0.764	0.138
1	94351762	94351972	ENSRNOG00000014463	1.6e-57	-	94351762	94351972	0	1	210,	0	-56.8	-55.6	3.11	-0.293	-0.725	0.197
1	94404030	94404181	ENSRNOG00000014463	1.1e-09	-	94404030	94404181	0	1	151,	0	-8.94	-8	3.04	-0.249	-0.473	-0.382
1	94486068	94486365	ENSRNOG00000014786	3.2e-16	-	94486068	94486365	0	1	297,	0	-15.5	-14.5	2.11	-0.245	-0.39	0.0723
1	94609671	94609820	ENSRNOG00000027724	0.00011	-	94609671	94609820	0	1	149,	0	-3.96	-3.15	1.53	-0.407	-1.03	-0.485
1	94609937	94610263	ENSRNOG00000027724	0	-	94609937	94610263	0	1	326,	0	-308	-306	14.9	-0.267	-0.611	0.21
1	94610617	94610854	ENSRNOG00000027724	2e-17	-	94610617	94610854	0	1	237,	0	-16.7	-15.6	2.36	-0.244	-0.31	-0.0376
1	98045916	98046064	ENSRNOG00000037360	4.8e-05	-	98045916	98046064	0	1	148,	0	-4.32	-3.5	5.21	-0.244	-0.301	-0.447
1	98046534	98046682	ENSRNOG00000037360	0.00044	-	98046534	98046682	0	1	148,	0	-3.36	-2.57	3	-0.243	-0.29	0.307
1	98466580	98466791	ENSRNOG00000023411	7.6e-09	-	98466580	98466791	0	1	211,	0	-8.12	-7.2	5.21	-0.384	-0.985	-1.49
1	98486916	98486976	ENSRNOG00000017851	1.6e-59	-	98486916	98486976	0	1	60,	0	-58.8	-57.5	3.13	-0.308	-0.771	-0.25
1	100290997	100291357	ENSRNOG00000019138	1e-23	-	100290997	100291357	0	1	360,	0	-23	-21.9	2.8	-0.245	-0.407	0.0684
1	100346095	100346272	ENSRNOG00000037298	3.2e-82	-	100346095	100346272	0	1	177,	0	-81.5	-80.1	2.2	-0.578	-1.38	0.178
1	100554543	100554603	ENSRNOG00000019812	1.5e-05	-	100554543	100554603	0	1	60,	0	-4.83	-4	2.99	-0.259	-0.57	-1.1
1	100616567	100618302	ENSRNOG00000020014	1e-20	-	100616567	100618302	0	4	70,89,129,12,	0,160,768,1723	-20	-19	1.46	-0.977	-2.03	0.25
1	100626570	100628146	ENSRNOG00000020014	3.2e-07	-	100626570	100628146	0	2	30,30,	0,1546	-6.49	-5.61	1.39	-0.28	-0.679	0.261
1	100665572	100665723	ENSRNOG00000020014	4.4e-08	-	100665572	100665723	0	1	151,	0	-7.36	-6.46	1.74	-0.241	-0.273	-0.005
1	100736391	100736570	ENSRNOG00000026572	1.1e-06	-	100736391	100736570	0	1	179,	0	-5.96	-5.09	5.21	-0.244	-0.305	0.404
1	100738234	100738503	ENSRNOG00000026572	1e-11	-	100738234	100738503	0	1	269,	0	-11	-10.1	11.5	-0.245	-0.407	0.573
1	100738591	100738770	ENSRNOG00000026572	0.0004	-	100738591	100738770	0	1	179,	0	-3.4	-2.61	4.09	-0.216	-0.228	-0.126
1	100808740	100808917	ENSRNOG00000020060	4e-16	-	100808740	100808917	0	1	177,	0	-15.4	-14.3	1.82	-0.259	-0.573	0.145
1	100844780	100845272	ENSRNOG00000020191	1.3e-22	-	100844780	100845272	0	2	83,97,	0,395	-21.9	-20.8	2.6	-0.861	-1.86	0.531
1	100859348	100859468	ENSRNOG00000020358	1.6e-21	-	100859348	100859468	0	1	120,	0	-20.8	-19.7	2.36	-0.243	-0.284	-0.012
1	100955094	100955245	ENSRNOG00000026163	1e-24	-	100955094	100955245	0	1	151,	0	-24	-22.9	2.47	-0.244	-0.367	0.0691
1	100997744	100998014	ENSRNOG00000056946	1e-156	-	100997744	100998014	0	1	270,	0	-156	-154	2.83	-0.244	-0.332	0.0135
1	101000030	101001206	ENSRNOG00000056946	0	-	101000030	101001206	0	3	19,83,437,	0,236,739	-1330	#NAME?	5.97	-0.394	-1	-0.0687
1	101001653	101001924	ENSRNOG00000056946	1.3e-47	-	101001653	101001924	0	1	271,	0	-46.9	-45.7	1.69	-0.588	-1.4	-0.179
1	101002431	101003030	ENSRNOG00000056946	0	-	101002431	101003030	0	1	599,	0	-328	#NAME?	4.54	-0.59	-1.41	-0.13
1	101003238	101003419	ENSRNOG00000056946	1e-49	-	101003238	101003419	0	1	181,	0	-49	-47.7	2.28	-0.278	-0.667	0.145
1	101023105	101023375	ENSRNOG00000059408	1e-145	-	101023105	101023375	0	1	270,	0	-145	-143	9.33	-0.717	-1.63	-0.509
1	101028378	101028588	ENSRNOG00000059408	1e-14	-	101028378	101028588	0	1	210,	0	-14	-13	1.89	-0.288	-0.705	0.177
1	101037026	101037146	ENSRNOG00000059408	2.6e-06	-	101037026	101037146	0	1	120,	0	-5.58	-4.72	1.55	-0.288	-0.702	-0.319
1	101040440	101040830	ENSRNOG00000059408	7.9e-67	-	101040440	101040830	0	1	390,	0	-66.1	-64.8	4.14	-1.11	-2.21	-0.522
1	101041247	101041726	ENSRNOG00000059408	0	-	101041247	101041726	0	1	479,	0	-455	#NAME?	11.4	-0.244	-0.301	-0.00722
1	101042083	101042293	ENSRNOG00000059408	5e-27	-	101042083	101042293	0	1	210,	0	-26.3	-25.2	3.98	-0.259	-0.571	-0.258
1	101046592	101046711	ENSRNOG00000020517	0.0042	-	101046592	101046711	0	1	119,	0	-2.38	-1.64	2.17	-0.299	-0.743	1
1	101046859	101047008	ENSRNOG00000020517	4.3e-06	-	101046859	101047008	0	1	149,	0	-5.37	-4.51	2.86	-0.252	-0.513	-0.573
1	101076927	101077197	ENSRNOG00000043007	2e-49	-	101076927	101077197	0	1	270,	0	-48.7	-47.5	2.78	-0.314	-0.791	-0.2
1	101085712	101085773	ENSRNOG00000043007	1.6e-05	-	101085712	101085773	0	1	61,	0	-4.8	-3.97	3.8	-0.29	-0.711	1.34
1	101085832	101086198	ENSRNOG00000043007	8.5e-06	-	101085832	101086198	0	2	52,99,	0,267	-5.07	-4.23	6.83	-0.246	-0.43	-1.47
1	101118676	101118825	ENSRNOG00000020595	1.6e-18	-	101118676	101118825	0	1	149,	0	-17.8	-16.8	2.38	-0.45	-1.13	-0.486
1	101323481	101323870	ENSRNOG00000020714	0.00035	-	101323481	101323870	0	1	389,	0	-3.45	-2.67	15.6	-0.244	-0.326	0.139
1	101329225	101329659	ENSRNOG00000020731	0	-	101329225	101329659	0	2	221,49,	0,385	-1800	#NAME?	7.69	-1.82	-3.13	-0.232
1	101367530	101368418	ENSRNOG00000020763	0	-	101367530	101368418	0	2	764,46,	0,842	-3620	#NAME?	4.3	-11.1	-13.2	0.175
1	101423605	101426702	ENSRNOG00000020793	5e-14	-	101423605	101426702	0	2	55,96,	0,3001	-13.3	-12.3	2.27	-0.278	-0.667	0.3
1	101457058	101457207	ENSRNOG00000020876	2e-17	-	101457058	101457207	0	1	149,	0	-16.7	-15.7	3.04	-0.244	-0.329	-0.0745
1	101486955	101488322	ENSRNOG00000020889	1.3e-46	-	101486955	101488322	0	2	88,32,	0,1335	-45.9	-44.7	1.35	-0.261	-0.586	0.0447
1	101500252	101500850	ENSRNOG00000020889	5e-73	-	101500252	101500850	0	2	40,109,	0,489	-72.3	-70.9	3.89	-0.37	-0.948	-0.234
1	101512910	101513091	ENSRNOG00000020938	2.3e-09	-	101512910	101513091	0	1	181,	0	-8.63	-7.71	1.47	-0.244	-0.344	0.0355
1	101513209	101513568	ENSRNOG00000020938	1e-114	-	101513209	101513568	0	1	359,	0	-114	-112	2.72	-0.374	-0.958	0.137
1	101513687	101513957	ENSRNOG00000020938	1e-183	-	101513687	101513957	0	1	270,	0	-183	-181	5.44	-0.298	-0.741	-0.161
1	101632708	101632798	ENSRNOG00000021011	0.00022	-	101632708	101632798	0	1	90,	0	-3.66	-2.86	2.67	-0.278	-0.665	1.07
1	101633633	101633932	ENSRNOG00000021011	2e-11	-	101633633	101633932	0	1	299,	0	-10.7	-9.69	42.9	-0.244	-0.372	-0.585
1	101663937	101664436	ENSRNOG00000021014	1.1e-10	-	101663937	101664436	0	1	499,	0	-9.97	-9.02	11.7	-0.245	-0.409	-0.455
1	101693657	101694402	ENSRNOG00000021032	1e-284	-	101693657	101694402	0	1	745,	0	-284	-282	7.8	-0.294	-0.726	-0.116
1	101803139	101803200	ENSRNOG00000021051	4e-05	-	101803139	101803200	0	1	61,	0	-4.4	-3.58	2.15	-0.247	-0.454	0.504
1	101805710	101806760	ENSRNOG00000021056	1e-296	-	101805710	101806760	0	1	1050,	0	-296	-295	12.1	-0.246	-0.433	0.0449
1	101813683	101814187	ENSRNOG00000021058	3.2e-85	-	101813683	101814187	0	1	504,	0	-84.5	-83.1	9.11	-0.244	-0.301	-0.01
1	101819004	101819064	ENSRNOG00000021058	0.00019	-	101819004	101819064	0	1	60,	0	-3.71	-2.92	2	-0.244	-0.32	0.247
1	101820460	101820670	ENSRNOG00000021063	5.2e-10	-	101820460	101820670	0	1	210,	0	-9.28	-8.34	3.25	-0.289	-0.708	0.62
1	101820788	101820998	ENSRNOG00000021063	5e-18	-	101820788	101820998	0	1	210,	0	-17.3	-16.3	8.21	-0.246	-0.427	-0.358
1	101848790	101848940	ENSRNOG00000021063	1.8e-09	-	101848790	101848940	0	1	150,	0	-8.74	-7.82	4.68	-0.285	-0.691	0.968
1	101960526	101960587	ENSRNOG00000028781	0.00043	-	101960526	101960587	0	1	61,	0	-3.37	-2.59	2.23	-0.245	-0.406	0.548
1	102103569	102103689	ENSRNOG00000021128	2e-05	-	102103569	102103689	0	1	120,	0	-4.7	-3.87	1.72	-0.244	-0.349	0.118
1	102103985	102104046	ENSRNOG00000021128	0.0004	-	102103985	102104046	0	1	61,	0	-3.4	-2.61	1.47	-0.244	-0.353	0.138
1	102104520	102105324	ENSRNOG00000021128	1e-115	-	102104520	102105324	0	1	804,	0	-115	-113	7.44	-0.271	-0.63	-0.139
1	102105799	102105859	ENSRNOG00000021128	0.0018	-	102105799	102105859	0	1	60,	0	-2.74	-1.99	1.54	-0.305	-0.761	-0.742
1	102461328	102461535	ENSRNOG00000011488	7.9e-22	-	102461328	102461535	0	1	207,	0	-21.1	-20	2.48	-0.244	-0.383	-0.0797
1	102720032	102720093	ENSRNOG00000011895	0.0033	-	102720032	102720093	0	1	61,	0	-2.48	-1.74	4.55	-0.0969	-0.0969	0
1	102823587	102823797	ENSRNOG00000055531	4.6e-08	-	102823587	102823797	0	1	210,	0	-7.34	-6.44	2.81	-0.244	-0.333	-0.147
1	102982570	102982720	ENSRNOG00000013624	0.00021	-	102982570	102982720	0	1	150,	0	-3.67	-2.87	1.45	-0.267	-0.615	-0.263
1	102983137	102983377	ENSRNOG00000013624	2.3e-06	-	102983137	102983377	0	1	240,	0	-5.63	-4.77	4.72	-0.244	-0.368	0.415
1	103117311	103117492	ENSRNOG00000050806	1.3e-11	-	103117311	103117492	0	1	181,	0	-10.9	-9.89	2.97	-0.244	-0.367	-0.0891
1	103117880	103118121	ENSRNOG00000050806	2.5e-19	-	103117880	103118121	0	1	241,	0	-18.6	-17.5	4.75	-0.495	-1.22	-0.698
1	103118359	103118570	ENSRNOG00000050806	1e-56	-	103118359	103118570	0	1	211,	0	-56	-54.7	6.12	-0.371	-0.951	-0.491
1	103118928	103120053	ENSRNOG00000050806	1e-195	-	103118928	103120053	0	2	381,40,	0,1085	-195	-193	5.88	-1.06	-2.15	0.353
1	103256643	103256823	ENSRNOG00000013981	9.1e-09	-	103256643	103256823	0	1	180,	0	-8.04	-7.13	1.73	-0.288	-0.706	0.208
1	104195339	104196841	ENSRNOG00000022537	5.1e-05	-	104195339	104196841	0	2	57,124,	0,1378	-4.29	-3.47	4.65	-0.26	-0.579	1
1	107231291	107231888	ENSRNOG00000023968	3.2e-23	-	107231291	107231888	0	1	597,	0	-22.5	-21.4	5.73	-0.251	-0.503	-0.217
1	107368941	107371936	ENSRNOG00000037137	2e-23	-	107368941	107371936	0	3	18,111,49,	0,2439,2946	-22.7	-21.6	1.33	-4.2	-5.9	0.368
1	112075774	112075835	ENSRNOG00000062283	0.003	-	112075774	112075835	0	1	61,	0	-2.52	-1.77	3.69	-0.139	-0.141	0.415
1	112158755	112164681	ENSRNOG00000014862	7.2e-07	-	112158755	112164681	0	2	170,9,	0,5917	-6.14	-5.27	3.53	-0.221	-0.235	0.0394
1	112834600	112846172	ENSRNOG00000010803	1e-220	-	112834600	112846172	0	2	574,114,	0,11458	-220	-218	5.24	-0.245	-0.403	-0.018
1	112947331	112947451	ENSRNOG00000010803	0.00045	-	112947331	112947451	0	1	120,	0	-3.35	-2.57	2.69	-0.242	-0.283	-0.204
1	114387467	114387884	ENSRNOG00000042702	0	-	114387467	114387884	0	1	417,	0	-924	#NAME?	7.35	-0.245	-0.399	-0.0269
1	116566261	116567160	ENSRNOG00000033844	5e-14	-	116566261	116567160	0	3	125,77,6,	0,444,893	-13.3	-12.3	1.3	-3.75	-5.39	0.329
1	120866831	120866982	ENSRNOG00000061051	7.1e-06	-	120866831	120866982	0	1	151,	0	-5.15	-4.3	1.87	-0.244	-0.335	0.0953
1	123063401	123063581	ENSRNOG00000010172	8.5e-06	-	123063401	123063581	0	1	180,	0	-5.07	-4.23	6.51	-0.223	-0.238	-0.241
1	123098907	123099177	ENSRNOG00000024429	3.2e-07	-	123098907	123099177	0	1	270,	0	-6.5	-5.62	14.3	-0.506	-1.25	2.06
1	123099296	123099417	ENSRNOG00000024429	0.00076	-	123099296	123099417	0	1	121,	0	-3.12	-2.35	14.3	-0.225	-0.24	1.22
1	123900371	123900550	ENSRNOG00000010853	2.3e-08	-	123900371	123900550	0	1	179,	0	-7.64	-6.73	1.81	-0.26	-0.577	0.227
1	123900877	123901443	ENSRNOG00000010853	2.5e-74	-	123900877	123901443	0	1	566,	0	-73.6	-72.3	3.47	-0.473	-1.18	-0.228
1	124772595	124772796	ENSRNOG00000015822	1e-126	-	124772595	124772796	0	1	201,	0	-126	-124	7.49	-0.244	-0.316	0.0289
1	125183150	125183629	ENSRNOG00000023985	1e-106	-	125183150	125183629	0	1	479,	0	-106	-104	7.47	-0.247	-0.443	0.0915
1	125208113	125208443	ENSRNOG00000023985	1e-29	-	125208113	125208443	0	1	330,	0	-29	-27.9	3.22	-0.683	-1.58	0.568
1	125208919	125209040	ENSRNOG00000023985	0.0027	-	125208919	125209040	0	1	121,	0	-2.57	-1.82	2.11	-0.246	-0.433	0.5
1	125226509	125227016	ENSRNOG00000016266	1e-111	-	125226509	125227016	0	1	507,	0	-111	-109	4.69	-1.03	-2.1	0.329
1	125227134	125229052	ENSRNOG00000016266	6e-07	-	125227134	125229052	0	2	25,125,	0,1793	-6.22	-5.35	2.22	-0.25	-0.479	-0.23
1	125553438	125553736	ENSRNOG00000023496	1.6e-34	-	125553438	125553736	0	1	298,	0	-33.8	-32.7	2.93	-0.244	-0.309	-0.0205
1	126147716	126147896	ENSRNOG00000011077	5e-44	-	126147716	126147896	0	1	180,	0	-43.3	-42.1	2.75	-0.409	-1.04	0.308
1	126153181	126157834	ENSRNOG00000011077	1e-242	-	126153181	126157834	0	2	417,93,	0,4560	-242	-240	3.65	-0.35	-0.894	-0.092
1	126164603	126164904	ENSRNOG00000011077	1.6e-22	-	126164603	126164904	0	1	301,	0	-21.8	-20.7	1.99	-0.29	-0.713	-0.146
1	127167358	127167419	ENSRNOG00000012730	0.0032	-	127167358	127167419	0	1	61,	0	-2.49	-1.74	1.89	-0.218	-0.23	0.0809
1	127170961	127171022	ENSRNOG00000012730	0.00037	-	127170961	127171022	0	1	61,	0	-3.43	-2.64	2.1	-0.252	-0.509	0.693
1	127171201	127171351	ENSRNOG00000012730	6.2e-06	-	127171201	127171351	0	1	150,	0	-5.21	-4.37	4.02	-0.245	-0.411	0.515
1	127557991	127569937	ENSRNOG00000013795	1e-203	-	127557991	127569937	0	2	221,349,	0,11597	-203	-201	10.6	-0.275	-0.652	-0.162
1	127569996	127570057	ENSRNOG00000013795	0.0013	-	127569996	127570057	0	1	61,	0	-2.87	-2.11	1.67	-0.34	-0.866	-0.907
1	128211311	128211521	ENSRNOG00000047756	3.2e-12	-	128211311	128211521	0	1	210,	0	-11.5	-10.6	2.48	-0.585	-1.4	-0.495
1	128693969	128694120	ENSRNOG00000014030	1e-10	-	128693969	128694120	0	1	151,	0	-10	-9.08	1.99	-0.399	-1.01	0.443
1	128694569	128694929	ENSRNOG00000014030	1e-149	-	128694569	128694929	0	1	360,	0	-149	-147	3.6	-0.342	-0.872	0.123
1	128695228	128695409	ENSRNOG00000014030	1.5e-09	-	128695228	128695409	0	1	181,	0	-8.83	-7.9	2.19	-0.319	-0.805	-0.411
1	128695798	128696848	ENSRNOG00000014030	0	-	128695798	128696848	0	1	1050,	0	-1360	#NAME?	7.72	-2.07	-3.45	0.187
1	128697026	128697297	ENSRNOG00000014030	0	-	128697026	128697297	0	1	271,	0	-336	#NAME?	4.07	-0.841	-1.83	0.204
1	128697536	128698046	ENSRNOG00000014030	0	-	128697536	128698046	0	1	510,	0	-821	#NAME?	6.29	-16.3	-18.6	0.512
1	128721807	128722048	ENSRNOG00000014030	1.3e-91	-	128721807	128722048	0	1	241,	0	-90.9	-89.5	6.51	-0.922	-1.94	0.511
1	129767508	129768078	ENSRNOG00000010775	1.6e-21	-	129767508	129768078	0	1	570,	0	-20.8	-19.7	6.22	-0.483	-1.2	0.549
1	129768137	129768588	ENSRNOG00000010775	1e-175	-	129768137	129768588	0	1	451,	0	-175	-173	7.01	-0.321	-0.813	0.2
1	131381147	131381297	ENSRNOG00000059662	0.00026	-	131381147	131381297	0	1	150,	0	-3.58	-2.78	3.51	-0.322	-0.816	1.76
1	131385239	131385359	ENSRNOG00000059662	0.00054	-	131385239	131385359	0	1	120,	0	-3.27	-2.49	2.29	-0.244	-0.385	0.432
1	131448594	131448980	ENSRNOG00000010308	9.99999999999997e-311	-	131448594	131448980	0	1	386,	0	-310	-309	8.42	-0.665	-1.54	0.303
1	131452083	131452410	ENSRNOG00000010308	7.9e-52	-	131452083	131452410	0	1	327,	0	-51.1	-49.9	4.32	-0.32	-0.809	-0.256
1	131454485	131460325	ENSRNOG00000010308	4e-48	-	131454485	131460325	0	2	204,93,	0,5747	-47.4	-46.2	3.92	-0.245	-0.389	-0.0831
1	134760298	134766159	ENSRNOG00000012716	9.99999983659714e-317	-	134760298	134766159	0	2	877,22,	0,5839	-316	-314	9.35	-0.34	-0.865	0.114
1	134782573	134782664	ENSRNOG00000012716	1.1e-08	-	134782573	134782664	0	1	91,	0	-7.95	-7.04	1.53	-1.64	-2.92	0.889
1	134801674	134801765	ENSRNOG00000012716	1.9e-05	-	134801674	134801765	0	1	91,	0	-4.73	-3.9	1.46	-0.249	-0.476	0.172
1	134835401	134837955	ENSRNOG00000012716	5.9e-07	-	134835401	134837955	0	2	48,103,	0,2451	-6.23	-5.36	1.53	-1.59	-2.85	0.795
1	134873429	134873670	ENSRNOG00000051039	2.5e-12	-	134873429	134873670	0	1	241,	0	-11.6	-10.6	2.63	-0.265	-0.601	0.247
1	135083716	135083920	ENSRNOG00000058004	3.7e-05	-	135083716	135083920	0	1	204,	0	-4.43	-3.6	4.19	-0.215	-0.226	0.0995
1	135084094	135084269	ENSRNOG00000058004	2.5e-07	-	135084094	135084269	0	1	175,	0	-6.6	-5.72	2.85	-0.244	-0.293	-0.0881
1	135336373	135336493	ENSRNOG00000012031	0.00055	-	135336373	135336493	0	1	120,	0	-3.26	-2.48	4.34	-0.221	-0.234	0.363
1	135791464	135800085	ENSRNOG00000032798	1e-306	-	135791464	135800085	0	2	52,336,	0,8285	-306	-304	11.2	-0.398	-1.01	-0.215
1	136017093	136017302	ENSRNOG00000032798	3.2e-39	-	136017093	136017302	0	1	209,	0	-38.5	-37.3	2.98	-0.243	-0.285	0.0078
1	136073420	136073540	ENSRNOG00000032798	1.1e-09	-	136073420	136073540	0	1	120,	0	-8.95	-8.02	1.71	-0.614	-1.45	0.519
1	136666231	136668792	ENSRNOG00000011160	0	-	136666231	136668792	0	2	861,6,	0,2555	-674	#NAME?	3.61	-0.271	-0.633	0.0292
1	136739234	136842247	ENSRNOG00000011160	0	-	136739234	136842247	0	3	603,85,59,	0,102289,102954	-2950	#NAME?	6.38	-6.95	-8.87	0.217
1	137333910	137334089	ENSRNOG00000010959	2.6e-10	-	137333910	137334089	0	1	179,	0	-9.59	-8.65	8.13	-0.244	-0.353	0.415
1	137334773	137335161	ENSRNOG00000010959	1e-131	-	137334773	137335161	0	1	388,	0	-131	-129	6.84	-0.265	-0.605	-0.161
1	137339444	137340249	ENSRNOG00000010959	1.3e-53	-	137339444	137340249	0	1	805,	0	-52.9	-51.7	5.49	-0.247	-0.442	-0.0809
1	137340546	137340726	ENSRNOG00000010959	1.8e-05	-	137340546	137340726	0	1	180,	0	-4.75	-3.92	3.38	-0.253	-0.521	0.515
1	137341201	137359072	ENSRNOG00000010959	4.7e-05	-	137341201	137359072	0	2	29,91,	0,17780	-4.33	-3.51	2.55	-0.244	-0.316	0.234
1	139890559	139890710	ENSRNOG00000018674	2e-14	-	139890559	139890710	0	1	151,	0	-13.7	-12.7	4.03	-0.332	-0.842	-0.741
1	140199199	140262473	ENSRNOG00000018674	1e-101	-	140199199	140262473	0	2	1,269,	0,63005	-101	-100	5.19	-0.281	-0.683	-0.155
1	140469518	140470056	ENSRNOG00000018547	3.2e-78	-	140469518	140470056	0	1	538,	0	-77.5	-76.1	4.83	-0.243	-0.289	-0.00417
1	140477556	140477736	ENSRNOG00000018547	1.3e-07	-	140477556	140477736	0	1	180,	0	-6.87	-5.98	3.43	-0.244	-0.322	-0.109
1	140831719	140831837	ENSRNOG00000022321	8.9e-05	-	140831719	140831837	0	1	118,	0	-4.05	-3.24	2.41	-0.244	-0.376	0.4
1	140845464	140845673	ENSRNOG00000017510	1e-102	-	140845464	140845673	0	1	209,	0	-102	-101	3.06	-0.509	-1.25	-0.225
1	140845790	140846029	ENSRNOG00000017510	4e-15	-	140845790	140846029	0	1	239,	0	-14.4	-13.4	1.47	-0.36	-0.918	-0.115
1	141474238	141474476	ENSRNOG00000015003	2.5e-14	-	141474238	141474476	0	1	238,	0	-13.6	-12.6	2.6	-0.244	-0.344	-0.074
1	141475276	141476136	ENSRNOG00000015003	2e-31	-	141475276	141476136	0	1	860,	0	-30.7	-29.6	4.9	-0.244	-0.297	0.0125
1	141579484	141579605	ENSRNOG00000014610	0.00011	-	141579484	141579605	0	1	121,	0	-3.96	-3.16	2.66	-0.251	-0.497	0.71
1	141613345	141613493	ENSRNOG00000043141	2e-14	-	141613345	141613493	0	1	148,	0	-13.7	-12.7	1.77	-0.278	-0.663	-0.18
1	141866342	141866402	ENSRNOG00000013949	0.0013	-	141866342	141866402	0	1	60,	0	-2.89	-2.13	1.72	-0.292	-0.718	0.83
1	142109251	142109859	ENSRNOG00000042059	2e-42	-	142109251	142109859	0	2	152,28,	0,580	-41.7	-40.5	4.8	-0.344	-0.879	0.415
1	142118916	142119274	ENSRNOG00000012357	0	-	142118916	142119274	0	1	358,	0	-425	#NAME?	7.02	-0.387	-0.99	-0.175
1	142144036	142144336	ENSRNOG00000012055	1e-131	-	142144036	142144336	0	1	300,	0	-131	-129	4.12	-0.245	-0.398	-0.0372
1	142186315	142186734	ENSRNOG00000011352	1e-158	-	142186315	142186734	0	1	419,	0	-158	-156	8.29	-0.252	-0.512	0.104
1	142186822	142187002	ENSRNOG00000011352	2.5e-28	-	142186822	142187002	0	1	180,	0	-27.6	-26.4	3.85	-0.292	-0.719	-0.34
1	142299429	142299670	ENSRNOG00000011213	7.1e-10	-	142299429	142299670	0	1	241,	0	-9.15	-8.22	3.9	-0.244	-0.313	-0.155
1	142306337	142309797	ENSRNOG00000011213	4e-12	-	142306337	142309797	0	2	8,473,	0,2987	-11.4	-10.5	6.51	-0.238	-0.267	-0.0286
1	142394365	142401265	ENSRNOG00000011975	1.6e-12	-	142394365	142401265	0	2	28,152,	0,6748	-11.8	-10.8	6.11	-0.264	-0.598	-0.341
1	142407508	142407569	ENSRNOG00000011975	0.00025	-	142407508	142407569	0	1	61,	0	-3.61	-2.82	1.75	-0.244	-0.306	-0.18
1	142525493	142525554	ENSRNOG00000012002	0.00044	-	142525493	142525554	0	1	61,	0	-3.36	-2.58	1.73	-0.243	-0.288	0.135
1	142711788	142712263	ENSRNOG00000010664	6.3e-99	-	142711788	142712263	0	1	475,	0	-98.2	-96.8	4.42	-0.246	-0.429	-0.0582
1	142723917	142724066	ENSRNOG00000011011	6.6e-08	-	142723917	142724066	0	1	149,	0	-7.18	-6.29	2.96	-0.251	-0.504	0.392
1	143283995	143284235	ENSRNOG00000019249	1e-43	-	143283995	143284235	0	1	240,	0	-43	-41.8	2.5	-0.244	-0.347	-0.0338
1	143288262	143288841	ENSRNOG00000019249	1e-239	-	143288262	143288841	0	2	134,77,	0,502	-239	-237	1.82	-22.4	-24.9	0.462
1	143315512	143315633	ENSRNOG00000019249	7.9e-33	-	143315512	143315633	0	1	121,	0	-32.1	-30.9	3.61	-0.274	-0.649	0.249
1	143365104	143365195	ENSRNOG00000019278	0.0034	-	143365104	143365195	0	1	91,	0	-2.47	-1.72	3.35	-0.286	-0.696	2
1	143386521	143391435	ENSRNOG00000019278	0.003	-	143386521	143391435	0	2	88,2,	0,4912	-2.53	-1.78	11.7	-0.185	-0.192	1
1	143444979	143447854	ENSRNOG00000061450	5.9e-06	-	143444979	143447854	0	3	30,111,8,	0,881,2867	-5.23	-4.38	1.48	-1.54	-2.8	0.723
1	143601280	143601637	ENSRNOG00000052273	1.3e-52	-	143601280	143601637	0	1	357,	0	-51.9	-50.6	3.01	-0.337	-0.855	0.233
1	143602081	143602616	ENSRNOG00000052273	1e-305	-	143602081	143602616	0	1	535,	0	-305	-303	8.91	-0.244	-0.323	-0.00955
1	143611127	143611914	ENSRNOG00000019529	1.3e-30	-	143611127	143611914	0	2	255,14,	0,773	-29.9	-28.8	1.44	-0.244	-0.318	0.0065
1	143703450	143703570	ENSRNOG00000019740	9.1e-05	-	143703450	143703570	0	1	120,	0	-4.04	-3.23	1.3	-0.262	-0.588	-0.164
1	143704077	143704168	ENSRNOG00000019740	1e-07	-	143704077	143704168	0	1	91,	0	-6.99	-6.1	1.76	-0.254	-0.526	0.26
1	143704585	143704825	ENSRNOG00000019740	1.6e-44	-	143704585	143704825	0	1	240,	0	-43.8	-42.6	2.28	-0.358	-0.914	-0.169
1	143718134	143718766	ENSRNOG00000019740	1e-41	-	143718134	143718766	0	2	176,5,	0,627	-41	-39.8	1.66	-0.709	-1.62	0.177
1	144588176	144588416	ENSRNOG00000026296	9.1e-08	-	144588176	144588416	0	1	240,	0	-7.04	-6.15	5.64	-0.231	-0.251	-0.181
1	145781927	145782853	ENSRNOG00000011680	0	-	145781927	145782853	0	1	926,	0	-394	#NAME?	11.5	-0.271	-0.631	-0.0859
1	145790509	145790749	ENSRNOG00000011680	3.2e-69	-	145790509	145790749	0	1	240,	0	-68.5	-67.2	3.86	-0.245	-0.393	-0.0735
[truncated: 19,817 more rows]
