# Supplementary material for: Epitranscriptomics: Correlation of N6-methyladenosine RNA methylation and pathway dysregulation in the hippocampus of HIV transgenic rats
Source: PLoS One. 2019 Jan 17;14(1):e0203566. doi: 10.1371/journal.pone.0203566 (PMC6336335; doi:10.1371/journal.pone.0203566)
Supplement: S5 Table — (XLSX) [file pone.0203566.s005.xlsx]

## Sheet: supplementary table 5
S5 Table: genes with differential expression
gene	baseMean	log2FoldChange	lfcSE	stat	pvalue	padj
FBXW11	2063.39	-0.896656	0.0564795	-15.8758	9.32547e-57	1.22276e-52
NRG3	319.366	0.519503	0.0715396	7.26175	3.82103e-13	2.50507e-09
UBTD2	182.664	-0.566638	0.0809912	-6.99628	2.6284e-12	8.61589e-09
STK10	170.756	-0.589393	0.0842081	-6.99924	2.57349e-12	8.61589e-09
KCNIP1	328.542	0.533597	0.081086	6.58063	4.68472e-11	1.17691e-07
AQP1	505.702	0.525443	0.0800997	6.55987	5.3855e-11	1.17691e-07
CLDN2	837.599	0.509108	0.0804298	6.32984	2.4541e-10	4.59688e-07
IGFBP2	2341.73	0.517217	0.0828856	6.24013	4.37217e-10	7.16598e-07
FGF1	202.47	0.491009	0.0794017	6.18386	6.25542e-10	9.11345e-07
PTGDS	9310.4	0.492438	0.0833391	5.90885	3.44504e-09	4.50817e-06
FOLR1	434.375	0.427245	0.0724948	5.89346	3.78203e-09	4.50817e-06
ACE	1406.26	0.472691	0.0820381	5.76185	8.31955e-09	9.0905e-06
IFT140	1259.39	-0.386047	0.0682958	-5.65257	1.58065e-08	1.59427e-05
SLC13A4	622.328	0.452783	0.0804299	5.62953	1.80698e-08	1.69236e-05
PKP4	12702.9	-0.231136	0.041301	-5.59638	2.18877e-08	1.91327e-05
TTR	46496.8	0.456489	0.082301	5.54658	2.91315e-08	2.38733e-05
PRR32	132.579	0.454739	0.084761	5.36495	8.09697e-08	6.24515e-05
CYB561	828.498	0.31103	0.0581156	5.35193	8.70232e-08	6.33916e-05
PPL	675.374	-0.449133	0.0848787	-5.29147	1.21334e-07	7.65256e-05
COL1A1	217.575	0.446847	0.0842576	5.30335	1.13699e-07	7.65256e-05
NT5DC2	311.793	0.434982	0.0822329	5.28963	1.22562e-07	7.65256e-05
MFRP	663.105	0.41562	0.0805355	5.16071	2.46019e-07	0.000146627
LAMA1	94.5383	0.434415	0.0845052	5.14069	2.73737e-07	0.000156054
CD74	257.854	0.433261	0.0844719	5.12905	2.91205e-07	0.000159095
RANBP17	45.7321	-0.40527	0.0805624	-5.03052	4.89163e-07	0.000256556
ISLR	247.935	0.420729	0.0841539	4.99952	5.74724e-07	0.000289838
SOSTDC1	587.466	0.415495	0.0832285	4.99222	5.96905e-07	0.000289875
CDH3	127.558	0.418078	0.084505	4.94738	7.52201e-07	0.000352245
KCNE2	480.951	0.41807	0.0848808	4.92538	8.41953e-07	0.000380679
FOXP2	40.9963	0.362274	0.0737367	4.91307	8.96629e-07	0.000391887
GJB2	111.649	0.413719	0.0847805	4.87989	1.06148e-06	0.000440572
SLC22A6	64.5523	0.398566	0.0817179	4.87735	1.07522e-06	0.000440572
PRKCD	310.073	0.399673	0.0840714	4.75398	1.99452e-06	0.000769427
CLEC18B	43.554	0.375944	0.0791787	4.74805	2.05384e-06	0.000769427
PCOLCE	83.6744	0.401945	0.0845958	4.75136	2.0205e-06	0.000769427
RYR1	540.602	-0.38537	0.0816913	-4.71739	2.38889e-06	0.000870087
OLFM2	507.669	0.374555	0.0812933	4.60745	4.07634e-06	0.00144457
COCH	201.256	0.370557	0.0811904	4.56405	5.01766e-06	0.00169997
VIM	1962.83	0.299676	0.0656834	4.56244	5.05636e-06	0.00169997
PLA2G5	185.628	0.372822	0.0828174	4.50174	6.74e-06	0.00219817
MAP4	18557.5	-0.220696	0.0490701	-4.49757	6.87349e-06	0.00219817
SLC4A5	813.92	0.362194	0.0818079	4.42737	9.53906e-06	0.002978
VAT1L	1740.16	0.360698	0.0826275	4.36535	1.26919e-05	0.00387014
NUDT7	65.3297	0.365388	0.0838782	4.35617	1.32358e-05	0.00394426
SCUBE1	265.792	0.356699	0.0827356	4.31131	1.62289e-05	0.00472874
CPED1	94.2597	0.36347	0.0846594	4.29332	1.76022e-05	0.00501739
DDN	41708.7	-0.27563	0.0642895	-4.28733	1.80835e-05	0.0050449
KL	621.762	0.361527	0.0845074	4.27806	1.8853e-05	0.00515
MGP	270.29	0.345768	0.0809287	4.2725	1.93296e-05	0.00517244
KCNJ13	331.219	0.358073	0.0840145	4.26204	2.02572e-05	0.00531226
CDR2	886.886	0.310442	0.0729754	4.25407	2.09921e-05	0.00539702
RSRC2	3086.62	-0.321998	0.0758822	-4.24339	2.20165e-05	0.00555154
PON1	24.9243	0.303826	0.0718184	4.23047	2.332e-05	0.00576928
COL3A1	270.359	0.355377	0.08422	4.21963	2.44706e-05	0.00592859
ATP11C	446.558	0.350486	0.0832144	4.21184	2.53294e-05	0.00592859
SLC4A2	1650.4	0.277493	0.0659454	4.20793	2.57725e-05	0.00592859
SVEP1	403.843	-0.351312	0.0833915	-4.21281	2.52216e-05	0.00592859
SERPING1	204.176	0.342181	0.081456	4.20081	2.6596e-05	0.00601253
MX1	918.361	-0.305974	0.073822	-4.14475	3.4018e-05	0.00756008
SCGB1C2	72.3855	0.327448	0.0792692	4.13083	3.61449e-05	0.00776937
C1QTNF3	69.3349	0.350207	0.0847375	4.13284	3.58305e-05	0.00776937
ZC3H7A	544.904	-0.26369	0.0640624	-4.11615	3.85254e-05	0.0081475
CPZ	59.7358	0.297439	0.0728743	4.08154	4.47383e-05	0.00931125
TMEM72	804.916	0.329526	0.0809376	4.07137	4.67383e-05	0.00957551
CP	335.862	0.324449	0.0797928	4.06614	4.77983e-05	0.00964201
SLC6A13	150.648	0.337094	0.0831095	4.05603	4.99145e-05	0.00984266
F13A1	48.737	0.335199	0.0826782	4.05426	5.02943e-05	0.00984266
SLC6A20	156.161	0.342538	0.0846919	4.04452	5.24307e-05	0.0101099
CDKN1C	418.038	0.341758	0.0848659	4.02704	5.64834e-05	0.0107335
IGFBPL1	53.1632	0.333816	0.0835285	3.99643	6.4305e-05	0.0118756
CLIC6	2107.22	0.337476	0.0844325	3.997	6.4151e-05	0.0118756
ABCA4	174.683	0.324928	0.0828673	3.92107	8.81569e-05	0.0160544
TIMP3	1160.07	0.266203	0.0680428	3.91229	9.1425e-05	0.0161995
SHOX2	10.2431	0.206962	0.052872	3.9144	9.06306e-05	0.0161995
PLCB4	594.697	0.331121	0.0848806	3.90102	9.57898e-05	0.0167466
NET1	711.895	0.267783	0.0689046	3.88629	0.00010179	0.0175614
SFRP1	266.466	0.326005	0.084174	3.87299	0.000107508	0.0183072
MUSTN1	61.8843	0.321681	0.0832389	3.86455	0.000111295	0.018709
MSX1	366.062	0.302976	0.0785305	3.85807	0.000114288	0.0189689
SERPINF1	97.3139	0.324822	0.0848051	3.83021	0.000128031	0.0207955
TEX15	241.177	0.29717	0.0776025	3.82938	0.000128465	0.0207955
DBN1	8936.86	-0.161603	0.042458	-3.80617	0.000141134	0.0225677
ANKDD1A	137.753	-0.317796	0.0847209	-3.7511	0.000176062	0.0278136
GPX1	745.21	0.254039	0.0682802	3.72054	0.000198796	0.0310311
RBP4	356.821	0.262786	0.0713872	3.68113	0.000232199	0.0358188
STAB1	83.5356	0.309199	0.0843134	3.66725	0.000245171	0.03738
SLC13A3	327.225	0.310433	0.0848785	3.65738	0.000254803	0.038402
FBN1	747.865	-0.278814	0.0763467	-3.65194	0.000260265	0.0387795
C11orf70	91.3258	0.307762	0.0847532	3.63128	0.000282021	0.041549
GUCY1A3	754.687	0.259755	0.0718283	3.61634	0.0002988	0.0435319
TRPV4	87.2703	0.305058	0.0848789	3.59404	0.000325594	0.0454169
EMP2	60.1624	0.302074	0.0839605	3.59781	0.000320912	0.0454169
NTS	667.137	-0.279475	0.0777499	-3.59454	0.000324964	0.0454169
ASGR1	28.7271	0.269549	0.0749891	3.59451	0.000325	0.0454169
ITPRIPL1	121.7	0.298174	0.0830722	3.58934	0.000331521	0.0457568
CALR	18114.2	-0.173517	0.0484884	-3.57853	0.000345532	0.0471939
NRCAM	13942.8	-0.151328	0.0424831	-3.56208	0.000367922	0.0494809
NANOS1	29.5348	0.26658	0.0748667	3.56073	0.000369824	0.0494809
TAGLN	637.842	0.24045	0.0676831	3.55258	0.000381473	0.0505239
MDK	1156.97	0.28655	0.0807678	3.54782	0.000388429	0.0509308
FABP7	3619.05	-0.213164	0.0604379	-3.52698	0.000420324	0.0545673
ANXA2	287.129	0.298111	0.0846785	3.52051	0.000430724	0.0551393
HLA-DRA	52.5571	0.28964	0.082307	3.51902	0.000433141	0.0551393
KCNT1	628.886	0.295527	0.0841619	3.51141	0.00044574	0.0561975
IGF2	2193.12	0.282596	0.0809051	3.49293	0.000477743	0.0596588
SEMA3F	70.5195	0.28657	0.0822301	3.48497	0.000492191	0.0608831
WIPF3	7774.82	-0.255013	0.0733719	-3.47562	0.000509666	0.0618772
NGDN	663.979	-0.244708	0.0703779	-3.47706	0.000506942	0.0618772
TMEM27	86.7401	0.280853	0.0813615	3.45191	0.000556628	0.0669588
EXPH5	205.053	0.278238	0.080732	3.44644	0.000568025	0.0677086
BMP6	353.274	0.275627	0.0800437	3.44345	0.000574337	0.0678442
FYB2	111.229	0.290436	0.084405	3.44098	0.000579612	0.067856
EMILIN2	149.119	-0.282931	0.0823392	-3.43616	0.000590018	0.0679429
ANGPTL2	69.5709	0.276845	0.0805758	3.43584	0.000590718	0.0679429
SERTAD4	594.966	-0.224832	0.0656045	-3.42708	0.000610106	0.0695627
FMOD	317.173	0.290011	0.0848808	3.41668	0.000633894	0.0709192
SLC16A12	132.37	0.286507	0.0839009	3.41483	0.000638229	0.0709192
WASF1	7790.39	-0.19053	0.055781	-3.41568	0.000636229	0.0709192
GFRA2	179.02	0.280034	0.0823032	3.40247	0.000667797	0.0735811
WFIKKN2	356.608	0.278894	0.082113	3.39647	0.000682614	0.074587
SH3PXD2B	92.7149	-0.286833	0.0847813	-3.38321	0.000716433	0.076999
NDST1	852.234	-0.254697	0.0752724	-3.38368	0.000715224	0.076999
MYO5C	173.964	0.282027	0.0837801	3.36627	0.000761915	0.0792875
FAM46A	136.249	0.285539	0.084788	3.36768	0.000758031	0.0792875
E2F1	629.359	0.26743	0.0793835	3.36884	0.000754849	0.0792875
EPOP	111.283	0.255967	0.0759128	3.37186	0.000746637	0.0792875
KLHL1	13.8846	0.197802	0.0589746	3.35403	0.000796447	0.0822284
GRB14	606.411	-0.212794	0.0638419	-3.33314	0.000858723	0.0879654
IL16	1084.89	-0.239722	0.0720369	-3.32776	0.000875471	0.0889859
ZIC1	213.419	0.279289	0.0840443	3.32312	0.000890158	0.0897828
SULF1	431.207	0.279192	0.0840958	3.31993	0.000900407	0.0901121
PLEKHG5	4115.98	-0.230037	0.0693333	-3.31784	0.000907168	0.0901121
DBNDD1	284.848	0.249831	0.0753613	3.3151	0.000916092	0.0903143
NEUROD1	732.753	-0.21698	0.0655226	-3.31152	0.000927893	0.090795
HSD17B11	1078.62	-0.214391	0.064785	-3.30927	0.000935379	0.0908496
AEBP1	1169.65	0.243542	0.0738437	3.29807	0.000973524	0.0938592
ZFAND2B	844.91	-0.196461	0.0597995	-3.28533	0.00101863	0.0965809
S1PR5	1643.44	-0.245123	0.0746441	-3.28389	0.00102385	0.0965809
PCDH11Y	40.8994	0.258207	0.0785549	3.28696	0.00101275	0.0965809
F5	560.396	0.266803	0.0814576	3.27536	0.00105527	0.0988335
WNT6	27.0541	0.21921	0.0669755	3.27299	0.00106417	0.0989607
EYA2	59.8801	0.271663	0.0835948	3.24976	0.00115504	0.106654
COL13A1	64.6306	0.220182	0.0678015	3.24745	0.00116445	0.106772
WDR70	694.862	-0.199169	0.061599	-3.23332	0.00122362	0.107834
MPZL2	51.0843	0.254222	0.0786271	3.23326	0.00122385	0.107834
KIAA1211L	9306.4	-0.177559	0.0549226	-3.2329	0.00122539	0.107834
CRABP2	44.0113	0.239204	0.0739147	3.23621	0.00121128	0.107834
SEMA3A	45.5662	0.197954	0.061085	3.24063	0.00119264	0.107834
BHMT2	20.3114	0.199826	0.0618032	3.23327	0.00122383	0.107834
CUX2	634.505	0.269537	0.0836604	3.2218	0.00127388	0.10917
GDF7	13.6584	0.192341	0.0596379	3.22514	0.0012591	0.10917
MGMT	76.0843	0.272496	0.084543	3.22316	0.00126783	0.10917
BMP7	248.377	0.273533	0.0847985	3.22568	0.00125675	0.10917
PARD6G	38.3851	0.261001	0.0810823	3.21896	0.00128657	0.109542
OXSR1	2315.1	-0.205452	0.0640002	-3.21018	0.00132654	0.112217
CPLX2	29710.2	-0.194373	0.0607375	-3.20022	0.00137325	0.112538
CCL19	40.9053	0.255356	0.0797415	3.2023	0.00136333	0.112538
COLEC12	302.78	0.265648	0.0829955	3.20075	0.00137068	0.112538
RPRML	1906.83	-0.182666	0.0569638	-3.20671	0.00134263	0.112538
GRHL1	164.618	-0.270581	0.0844906	-3.2025	0.00136241	0.112538
LRG1	21.7956	0.219062	0.0685494	3.19569	0.00139498	0.113608
MAPK4	1964.63	0.179185	0.0562158	3.18745	0.00143534	0.115492
VIP	410.885	0.263026	0.0825212	3.18737	0.00143572	0.115492
GLB1	280.501	0.243559	0.0764662	3.18519	0.0014466	0.115657
FADS6	1207.54	-0.192286	0.0605951	-3.17329	0.00150723	0.119775
IGSF21	219.941	0.267946	0.0844915	3.17127	0.00151772	0.119882
GARNL3	536.232	0.265635	0.0841184	3.15788	0.00158923	0.124778
SSTR3	1106.23	-0.18945	0.0601328	-3.15052	0.00162978	0.125704
SLC2A12	210.212	0.258384	0.081956	3.15271	0.00161762	0.125704
ADRA1B	59.0733	0.220387	0.0699334	3.15138	0.00162499	0.125704
DDAH1	1059.76	0.204198	0.0649778	3.14259	0.00167463	0.128408
SERPINE1	11.9326	0.187033	0.0598777	3.12359	0.0017866	0.136197
RGS14	2030.03	-0.210747	0.0676344	-3.11597	0.00183342	0.138958
TMEM252	29.2532	0.211985	0.0680765	3.11392	0.00184619	0.139122
IGSF11	1256.04	-0.190238	0.0613831	-3.09919	0.00194052	0.141356
SALL2	1242.15	-0.189123	0.0609293	-3.10397	0.0019094	0.141356
SCARA5	233.274	0.242707	0.0782767	3.10063	0.0019311	0.141356
FCGRT	673.371	0.226999	0.0732234	3.10009	0.00193463	0.141356
SSPO	19.318	0.148718	0.0478838	3.10582	0.00189754	0.141356
PRRX2	9.82609	0.173859	0.0560801	3.10019	0.00193396	0.141356
THBS3	125.654	-0.26096	0.0842829	-3.09623	0.00195995	0.141983
TIMM8A	14.2208	0.197438	0.063825	3.09343	0.00197855	0.142543
C1QTNF4	1114.92	0.169825	0.0549856	3.08854	0.00201144	0.14412
TMEM119	398.708	-0.238206	0.077258	-3.08326	0.00204749	0.145906
ESYT3	519.411	-0.247059	0.0802079	-3.08023	0.00206838	0.146598
TBKBP1	1902.44	-0.204528	0.0664891	-3.07612	0.00209712	0.147503
PDK4	94.834	0.2309	0.0750848	3.07519	0.00210365	0.147503
ADIPOQ	27.4107	0.226767	0.0738804	3.06938	0.00214504	0.149605
SMPD2	625.573	-0.209287	0.0682863	-3.06484	0.00217786	0.151091
ADAM19	773.425	-0.21136	0.0692066	-3.05405	0.00225775	0.155808
C7	114.653	0.247144	0.0810184	3.05047	0.0022848	0.15685
CADPS2	2116.21	0.18361	0.0602404	3.04796	0.00230403	0.157346
MAP3K19	99.1669	0.25577	0.0840481	3.04313	0.00234128	0.15743
CBLN2	219.15	0.245343	0.0805855	3.04451	0.00233062	0.15743
CLSTN2	3162.93	-0.229082	0.0752248	-3.0453	0.00232446	0.15743
RSAD2	115.207	-0.22634	0.0747564	-3.0277	0.00246419	0.164013
DRD2	46.5123	0.248128	0.0819324	3.02845	0.0024581	0.164013
TACR3	137.41	0.254262	0.084199	3.01977	0.00252967	0.166678
CTSC	101.523	0.256339	0.0848808	3.01998	0.00252789	0.166678
IQSEC3	6364.65	-0.165807	0.054971	-3.01626	0.00255914	0.166942
IMPA2	67.0895	0.253167	0.0839162	3.01691	0.0025537	0.166942
MOSPD2	301.202	0.218572	0.0726748	3.00754	0.00263376	0.169626
THBS2	141.823	0.252837	0.0841265	3.00543	0.00265202	0.169626
CA13	39.2798	0.232563	0.0773122	3.0081	0.00262885	0.169626
LMO7	2990.52	-0.153293	0.0509903	-3.00633	0.00264425	0.169626
SOD3	780.915	0.194325	0.0647278	3.00219	0.00268048	0.16979
TC2N	60.7988	0.252107	0.0839431	3.0033	0.00267066	0.16979
INMT	12.2791	0.155141	0.0517125	3.00007	0.0026992	0.170153
BHMT	19.9803	0.18847	0.0629042	2.99614	0.00273422	0.171537
GPR153	110.687	0.25193	0.0841321	2.99446	0.00274929	0.171661
CHGB	36178	-0.208843	0.0697952	-2.99222	0.00276955	0.172106
ALG1	294.338	0.220459	0.0740342	2.9778	0.0029033	0.179566
XRCC1	1522.52	-0.157311	0.0529089	-2.97325	0.00294665	0.181392
PABPC3	3634.59	-0.161563	0.0543957	-2.97014	0.00297662	0.182107
PCOLCE2	41.9713	0.242315	0.0816102	2.96917	0.00298604	0.182107
CDKN1A	192.083	0.250171	0.0843638	2.96538	0.00302307	0.183512
ASAP2	801.245	-0.239648	0.080858	-2.96381	0.00303851	0.183599
DOCK9	6122.44	-0.164357	0.0555168	-2.96049	0.00307155	0.184744
ELN	191.852	0.250481	0.0848429	2.9523	0.00315417	0.185557
PHLDA3	250.275	0.227843	0.077215	2.95076	0.00316997	0.185557
CHRNB3	12.9074	0.111931	0.0379206	2.95172	0.0031601	0.185557
FGL2	137.873	0.242694	0.0822241	2.95161	0.00316121	0.185557
ZCCHC7	485.056	-0.219109	0.0742068	-2.95269	0.00315023	0.185557
PLIN3	59.2666	0.248778	0.0843027	2.95101	0.00316735	0.185557
SETDB1	1101.21	-0.17209	0.0583556	-2.94899	0.00318814	0.185791
CABP7	8451.31	-0.202762	0.0687979	-2.94722	0.00320645	0.186031
SLC1A2	7639.95	-0.164812	0.055951	-2.94565	0.00322273	0.186152
HS3ST5	19.9163	0.170127	0.0578071	2.943	0.00325044	0.186757
KLF3	723.437	-0.193384	0.0657337	-2.94193	0.0032617	0.186757
TRAK2	8178.39	-0.169889	0.0579312	-2.93259	0.00336143	0.191631
TEKT1	193.872	0.238555	0.0814458	2.929	0.00340057	0.1917
CALM3	53920.6	-0.161681	0.0551736	-2.9304	0.00338524	0.1917
SERINC5	2703.46	-0.192619	0.0658049	-2.92712	0.00342113	0.1917
MDFIC	147.531	0.246309	0.0841172	2.92816	0.00340972	0.1917
SLC19A2	294.472	0.205865	0.0706629	2.91334	0.00357582	0.199516
MAP7	3663.96	-0.19896	0.068367	-2.91018	0.00361226	0.200694
DSE	228.64	0.224658	0.0772945	2.90652	0.00365475	0.201935
DPP10	573.377	0.232813	0.0801255	2.90561	0.00366539	0.201935
CYP2J2	441.643	-0.207721	0.0716413	-2.89945	0.00373813	0.205081
PRKG2	161.401	0.245021	0.0847231	2.89202	0.00382778	0.209125
WFDC2	35.3796	0.228805	0.079233	2.88776	0.00388001	0.210763
VWF	831.603	0.215894	0.0747828	2.88695	0.00388992	0.210763
CCDC113	209.243	0.220022	0.0762732	2.88466	0.00391838	0.211431
SLC9A2	676.304	-0.214567	0.0744229	-2.88308	0.00393813	0.211626
CLEC3A	40.8254	-0.185497	0.064401	-2.88034	0.00397247	0.21216
IDI1	563.484	0.186256	0.0646788	2.87971	0.00398043	0.21216
ZIC2	158.212	0.241974	0.0840711	2.87821	0.00399937	0.212307
COX8A	1629.1	0.178447	0.0621357	2.87189	0.00408022	0.215725
TEC	168.18	0.241861	0.0844154	2.86513	0.00416842	0.218642
PKDCC	154.599	0.23524	0.0821776	2.86258	0.00420209	0.218642
TACC2	2529.32	-0.157124	0.0548663	-2.86375	0.00418653	0.218642
CFAP126	162.179	0.24308	0.0848699	2.86415	0.00418133	0.218642
PENK	1568.16	0.229454	0.0802118	2.8606	0.00422845	0.219144
RNF112	11001.3	-0.163007	0.0570657	-2.85648	0.0042836	0.220261
FBLN1	554.356	0.212414	0.0743392	2.85737	0.0042717	0.220261
GNL2	1413.58	-0.165678	0.058039	-2.8546	0.00430904	0.220432
RBP2	13.9068	0.176527	0.0618576	2.85376	0.00432054	0.220432
ANGPT2	59.1891	0.232555	0.0815926	2.8502	0.0043692	0.220946
TCERG1L	243.838	0.238394	0.0836667	2.84933	0.00438118	0.220946
CAVIN3	198.192	0.233973	0.0820819	2.85048	0.00436532	0.220946
PPP1R26	739.744	0.207314	0.0728512	2.84572	0.00443115	0.22261
PITPNM3	887.739	0.23797	0.0836762	2.84393	0.00445602	0.223005
BAIAP2L1	51.8919	0.233848	0.0824407	2.83657	0.00456017	0.224715
NSMF	17926.4	-0.139231	0.0491654	-2.8319	0.00462729	0.224715
BID	168.903	0.236378	0.0834405	2.83289	0.00461286	0.224715
LCAT	278.258	0.227588	0.0803265	2.83328	0.00460727	0.224715
CA14	458.908	0.192936	0.0680641	2.83462	0.00458797	0.224715
PTK2B	29199.7	-0.161717	0.0570397	-2.83516	0.00458025	0.224715
MYO1B	138.813	0.235842	0.0830722	2.839	0.00452558	0.224715
CAMK2B	36308.4	-0.167868	0.0592309	-2.83412	0.00459519	0.224715
KCNF1	627.07	0.23989	0.0847484	2.83062	0.00464585	0.224784
FLT1	1195.39	-0.177343	0.0627366	-2.82678	0.00470179	0.226654
PTGS2	770.608	-0.231248	0.0819442	-2.82202	0.00477224	0.226962
CPNE9	233.217	0.232874	0.0824662	2.82388	0.00474469	0.226962
BIN2	404.334	-0.219225	0.0776935	-2.82167	0.00477741	0.226962
FLNA	979.422	0.176492	0.0625475	2.82173	0.00477657	0.226962
RIMS3	257.94	0.195598	0.0694981	2.81444	0.00488621	0.231292
MAP4K4	7130	-0.193185	0.068678	-2.81292	0.00490944	0.231556
EFHC1	104.327	0.238323	0.0847919	2.81068	0.0049437	0.232336
BICC1	121.536	0.238193	0.0847865	2.80932	0.00496458	0.232484
IL1R1	138.809	0.237741	0.0847497	2.80521	0.00502833	0.2338
BMPER	99.9417	0.217017	0.0773563	2.80542	0.00502511	0.2338
STEAP2	249.159	0.226646	0.0808796	2.80227	0.00507448	0.234284
ESCO1	161.337	0.236716	0.0844731	2.80227	0.00507449	0.234284
C14orf159	158.183	0.224849	0.0803205	2.79939	0.00511988	0.235551
TES	466.176	0.209771	0.0750155	2.79637	0.00516796	0.236106
BDH2	43.4756	0.221628	0.0792349	2.7971	0.00515637	0.236106
HDGF	2964.73	-0.125154	0.0448007	-2.79358	0.00521282	0.237328
ERICH5	159.504	-0.230174	0.0826044	-2.78646	0.00532866	0.240929
ZNF750	16.6258	0.182336	0.0654104	2.78757	0.00531051	0.240929
FKBP5	2622.82	-0.148094	0.0531815	-2.7847	0.00535779	0.241414
RASSF5	275.955	0.235986	0.0848405	2.78152	0.00541042	0.242121
PLAGL1	98.3545	0.228289	0.0820501	2.78231	0.0053974	0.242121
RAB3B	462.362	0.226489	0.0815122	2.77859	0.0054596	0.243491
GALNT18	1803.91	-0.15695	0.0566755	-2.76927	0.00561816	0.249713
ABI1	4411.94	-0.126532	0.0457203	-2.76752	0.00564847	0.250212
RFT1	216.944	0.22258	0.080529	2.76398	0.00571018	0.252094
PADI2	2086.59	-0.17815	0.0646282	-2.75654	0.00584163	0.25666
BGN	190.03	0.230772	0.0837368	2.75592	0.00585276	0.25666
ARL4A	332.254	0.219197	0.0797454	2.74871	0.00598302	0.259249
MYBL2	10.5106	0.143058	0.0520691	2.74747	0.00600579	0.259249
LOXL1	222.746	0.226959	0.0826236	2.7469	0.00601612	0.259249
BSPRY	1114.29	-0.153406	0.0558629	-2.74612	0.00603044	0.259249
MMP2	211.428	0.231391	0.0841449	2.74992	0.00596106	0.259249
C16orf89	39.6059	-0.220652	0.080306	-2.74765	0.00600249	0.259249
HTR2C	1633.35	0.210873	0.0768274	2.74477	0.00605541	0.259472
DPP4	24.5287	0.153516	0.0560199	2.74038	0.00613691	0.261257
PIGY	329.101	-0.194664	0.0710282	-2.74066	0.00613157	0.261257
NEFL	29950.9	-0.128715	0.0470222	-2.73732	0.00619416	0.262841
PEAR1	163.433	0.218187	0.0797851	2.73468	0.00624411	0.263905
GNE	1241.45	-0.153844	0.056295	-2.73281	0.00627962	0.263905
ADAM17	858.492	-0.157151	0.0574974	-2.73319	0.00627241	0.263905
PPP1R3B	51.9036	0.227602	0.0833818	2.72964	0.00634032	0.265605
SLC17A6	306.174	0.228745	0.0839147	2.72593	0.00641216	0.267759
BHLHE22	4636.36	-0.207272	0.0760764	-2.72452	0.00643942	0.268044
GALNT16	5314.4	-0.173527	0.0637305	-2.72283	0.0064725	0.268439
HFE	118.679	0.228609	0.0840194	2.72091	0.00651034	0.268439
SYT9	84.5357	0.217947	0.0800982	2.72099	0.00650859	0.268439
NUDT4P1	3291.91	0.201638	0.0741862	2.718	0.00656771	0.269316
DKK2	21.7586	0.176352	0.0648888	2.71775	0.0065727	0.269316
PRRT1	2465.47	-0.202895	0.0749437	-2.7073	0.00678322	0.276216
IRF3	659.543	-0.195703	0.0722825	-2.70747	0.00677986	0.276216
HSP90B1	18889.7	-0.150109	0.0554673	-2.70626	0.00680452	0.276226
PPM1J	30.0542	-0.211103	0.0781699	-2.70057	0.00692217	0.279272
B3GAT2	732.776	-0.185896	0.0688112	-2.70153	0.00690209	0.279272
SNCA	10434	-0.128116	0.0475764	-2.69285	0.00708438	0.281408
CCDC117	271.106	0.209247	0.0776601	2.69439	0.00705167	0.281408
DGAT2	1208.58	-0.158757	0.0589073	-2.69503	0.00703827	0.281408
SLC12A4	655.449	0.170944	0.0634766	2.69302	0.00708071	0.281408
CPSF7	1696.92	-0.142661	0.0530156	-2.69093	0.00712534	0.281408
DAGLA	3327.57	-0.207489	0.0769857	-2.69517	0.00703533	0.281408
PTGFR	24.9868	0.187149	0.0695236	2.69188	0.007105	0.281408
RBP1	436.235	0.18738	0.0697842	2.68514	0.00725	0.285472
SYNPO2	116.427	0.227323	0.084731	2.68288	0.00729904	0.286542
SCPEP1	613.44	0.176778	0.0659277	2.6814	0.00733158	0.28696
MYCL	596.307	-0.190521	0.0711593	-2.67738	0.00741996	0.289555
COTL1	4108.61	-0.162187	0.0607401	-2.67019	0.00758089	0.294085
OLFML3	187.863	0.219651	0.0822532	2.67042	0.00757567	0.294085
HCAR1	11.136	0.149921	0.0561809	2.66854	0.00761827	0.294663
HSPB1	127.352	0.224662	0.0842602	2.66629	0.00766937	0.295767
MGRN1	5050.23	-0.103934	0.0390156	-2.66391	0.00772386	0.296127
HTR2A	156.416	0.224679	0.0843301	2.66428	0.00771535	0.296127
DHDH	86.029	-0.220509	0.0829178	-2.65937	0.00782881	0.299275
CASP8	25.0817	0.193571	0.0728459	2.65727	0.00787767	0.300267
SPHK1	21.1197	0.173745	0.0655312	2.65133	0.00801752	0.303994
MEX3B	558.246	-0.215405	0.0812496	-2.65115	0.00802179	0.303994
RNF5	2334.55	-0.148861	0.0561808	-2.64968	0.00805683	0.304441
CD4	91.4865	0.224814	0.0848794	2.64863	0.00808184	0.304509
CD200R1L	19.0737	0.114395	0.0432078	2.64756	0.00810742	0.304597
ARHGAP39	2248.52	-0.163342	0.061723	-2.64637	0.00813613	0.304803
SCUBE3	23.0248	0.189931	0.0720253	2.637	0.00836432	0.306839
COL6A2	490.14	0.21068	0.0799962	2.63362	0.00844791	0.306839
EPHA8	791.783	-0.203667	0.0772592	-2.63615	0.00838538	0.306839
NEU2	15.5818	0.158392	0.0599586	2.64169	0.00824928	0.306839
GJA5	20.7368	0.171641	0.0650495	2.63863	0.00832423	0.306839
TP53INP2	2560.12	-0.184701	0.0699829	-2.63923	0.00830943	0.306839
DPF1	1458.29	-0.161514	0.0611526	-2.64117	0.00826207	0.306839
OSBPL5	350.155	0.179848	0.06823	2.63591	0.0083911	0.306839
CACNA1H	2966.37	-0.189403	0.0719058	-2.63405	0.00843732	0.306839
MEST	150.58	0.214924	0.0815978	2.63394	0.00844011	0.306839
LDB3	77.6946	-0.224231	0.0848793	-2.64176	0.00824769	0.306839
SLC16A8	36.6301	0.191037	0.0725692	2.63248	0.00847648	0.307027
ABI3BP	32.3718	0.192624	0.0732359	2.63018	0.00853385	0.307406
SPINT2	537.456	0.2175	0.0826777	2.6307	0.00852098	0.307406
LGALS3BP	629.776	0.179951	0.0684489	2.62899	0.00856396	0.307645
KCNJ2	113.661	-0.217564	0.0829231	-2.62368	0.00869854	0.311626
TPBG	107.09	0.220091	0.0839993	2.62015	0.00878914	0.314014
INVS	154.012	-0.214844	0.0820261	-2.61921	0.00881331	0.314022
AKR1C1	49.7122	0.210285	0.0803488	2.61716	0.0088666	0.315065
KIF13B	1321.74	-0.192825	0.0738169	-2.6122	0.00899608	0.318801
ZNF655	58.9879	0.219227	0.0841061	2.60655	0.00914582	0.323234
RBM47	66.1257	0.21537	0.0827173	2.60369	0.00922266	0.325074
C8orf76	745.081	-0.166185	0.0638696	-2.60194	0.00926988	0.325748
HS3ST2	141.753	0.204961	0.0787967	2.60114	0.00929147	0.325748
LFNG	460.227	0.174492	0.0671464	2.59869	0.00935816	0.326341
IGFBP6	207.822	0.220463	0.0848265	2.59899	0.00934995	0.326341
PTPRE	1745.22	-0.170075	0.0655302	-2.59537	0.00944884	0.328629
STARD8	241.986	0.219358	0.0847658	2.58782	0.00965856	0.335034
PBX2	1698.07	-0.129219	0.0499864	-2.58509	0.00973542	0.33681
ARHGAP21	10116.8	-0.172058	0.0666234	-2.58255	0.00980736	0.337517
GPBP1L1	92.3891	-0.219098	0.0848373	-2.58257	0.00980683	0.337517
SLC12A7	174.211	0.202556	0.078589	2.5774	0.00995461	0.340796
HSP90AB1	46162.2	-0.0928525	0.0360232	-2.57757	0.00994965	0.340796
