# Supplementary material for: Epitranscriptomics: Correlation of N6-methyladenosine RNA methylation and pathway dysregulation in the hippocampus of HIV transgenic rats
Source: PLoS One. 2019 Jan 17;14(1):e0203566. doi: 10.1371/journal.pone.0203566 (PMC6336335; doi:10.1371/journal.pone.0203566)
Supplement: S7 Table — (XLSX) [file pone.0203566.s007.xlsx]

## Sheet: supplementary table 7
S7 Table: GSEA analysis of gene expression
pathway	ES	NES	p.value	oddsR
KEGG_SPLICEOSOME	-0.452451	-5.12038	0.001	3.15264
BIOCARTA_P53HYPOXIA_PATHWAY	0.62529	2.64457	0.001	4.68182
BIOCARTA_DREAM_PATHWAY	0.661134	2.64886	0.001	7.67405
PID_ERBB1_INTERNALIZATION_PATHWAY	-0.490774	-3.13203	0.001	3.29506
MIPS_SPLICEOSOME	-0.481613	-5.89239	0.001	3.2619
MIPS_LARC_COMPLEX	-0.655714	-3.17621	0.001	7.25989
MIPS_C_COMPLEX_SPLICEOSOME	-0.510152	-4.3765	0.001	3.92518
MIPS_WINAC_COMPLEX	-0.715179	-2.85846	0.001	13.8973
MIPS_NOP56P_ASSOCIATED_PRE_RRNA_COMPLEX	-0.432737	-3.91218	0.001	2.98199
MIPS_TNF_ALPHA_NF_KAPPA_B_SIGNALING_COMPLEX_5	-0.655816	-3.56807	0.001	8.47562
REACTOME_PYRUVATE_METABOLISM_AND_CITRIC_ACID_TCA_CYCLE	0.526857	3.61312	0.001	3.06874
REACTOME_DEVELOPMENTAL_BIOLOGY	-0.187035	-3.5828	0.001	2.17609
REACTOME_PROCESSING_OF_CAPPED_INTRON_CONTAINING_PRE_MRNA	-0.443368	-4.80725	0.001	2.88444
REACTOME_MRNA_PROCESSING	-0.412879	-4.80305	0.001	2.59702
REACTOME_AMINE_LIGAND_BINDING_RECEPTORS	0.591508	3.27972	0.001	3.32753
REACTOME_MRNA_SPLICING	-0.480987	-4.95526	0.001	3.15896
REACTOME_FORMATION_OF_FIBRIN_CLOT_CLOTTING_CASCADE	0.681381	2.77598	0.001	10.584
REACTOME_RAS_ACTIVATION_UOPN_CA2_INFUX_THROUGH_NMDA_RECEPTOR	-0.681516	-3.27858	0.001	20.8019
REACTOME_GPCR_LIGAND_BINDING	0.274564	3.65396	0.001	1.88046
KEGG_OTHER_GLYCAN_DEGRADATION	0.663604	2.81705	0.00185529	3.5191
REACTOME_TCA_CYCLE_AND_RESPIRATORY_ELECTRON_TRANSPORT	0.357693	3.59928	0.00186916	1.83047
KEGG_COMPLEMENT_AND_COAGULATION_CASCADES	0.509942	3.16094	0.00188324	4.33253
REACTOME_ACTIVATION_OF_CHAPERONES_BY_ATF6_ALPHA	-0.700401	-2.56692	0.00190114	6.88324
REACTOME_EXTRACELLULAR_MATRIX_ORGANIZATION	0.435535	3.53619	0.0019084	3.38025
REACTOME_TRAF3_DEPENDENT_IRF_ACTIVATION_PATHWAY	-0.680225	-2.7116	0.00197628	6.89393
KEGG_TERPENOID_BACKBONE_BIOSYNTHESIS	0.66464	2.83218	0.00201207	4.85117
REACTOME_POST_NMDA_RECEPTOR_ACTIVATION_EVENTS	-0.539694	-3.50537	0.0021322	5.57795
REACTOME_ACTIVATION_OF_NMDA_RECEPTOR_UPON_GLUTAMATE_BINDING_AND_POSTSYNAPTIC_EVENTS	-0.470071	-3.25172	0.0021692	5.03759
REACTOME_CREB_PHOSPHORYLATION_THROUGH_THE_ACTIVATION_OF_RAS	-0.527686	-3.13724	0.00220264	5.73559
REACTOME_E2F_MEDIATED_REGULATION_OF_DNA_REPLICATION	0.48512	2.77634	0.0037594	3.24837
KEGG_ECM_RECEPTOR_INTERACTION	0.381099	3.12659	0.00383142	4.49238
REACTOME_COLLAGEN_FORMATION	0.421665	3.16858	0.00385357	4.96114
PID_INTEGRIN1_PATHWAY	0.449551	3.52652	0.00391389	6.52338
KEGG_DORSO_VENTRAL_AXIS_FORMATION	-0.57777	-2.84341	0.00393701	5.77579
REACTOME_CHOLESTEROL_BIOSYNTHESIS	0.608429	2.96771	0.00398406	5.71745
MIPS_BAF_COMPLEX	-0.662254	-2.68436	0.004	8.8588
MIPS_HCF_1_COMPLEX	-0.605706	-2.86156	0.004	4.31896
REACTOME_MRNA_3_END_PROCESSING	-0.515657	-3.15517	0.00412371	4.59715
REACTOME_SMOOTH_MUSCLE_CONTRACTION	-0.59953	-2.77634	0.00421053	5.26255
PID_BMPPATHWAY	0.471952	2.8166	0.00548446	3.2975
REACTOME_CLASS_B_2_SECRETIN_FAMILY_RECEPTORS	0.407258	3.25965	0.00559702	2.46309
KEGG_LYSOSOME	0.344815	3.36426	0.00571429	2.21635
PID_LPA4_PATHWAY	-0.620728	-2.48264	0.0059761	3.95105
REACTOME_TRAF6_MEDIATED_IRF7_ACTIVATION	-0.593263	-2.65299	0.00603622	4.22354
REACTOME_NITRIC_OXIDE_STIMULATES_GUANYLATE_CYCLASE	0.563908	2.69748	0.00623701	3.47431
REACTOME_SIGNALLING_BY_NGF	-0.210461	-3.47133	0.0063425	1.7674
REACTOME_EGFR_DOWNREGULATION	-0.560031	-2.89786	0.00647948	3.08844
REACTOME_TRANSLATION	-0.305976	-3.35934	0.00649351	1.92547
PID_SYNDECAN_2_PATHWAY	0.489571	3.00816	0.00747664	4.17238
REACTOME_TRANSPORT_OF_GLUCOSE_AND_OTHER_SUGARS_BILE_SALTS_AND_ORGANIC_ACIDS_METAL_IONS_AND_AMINE_COMPOUNDS	0.387033	3.07648	0.00766283	3.83959
PID_SYNDECAN_1_PATHWAY	0.4663	3.06842	0.00769231	4.64766
MIPS_SIN3_ING1B_COMPLEX_II	-0.62873	-2.75302	0.00796813	7.33658
BIOCARTA_NDKDYNAMIN_PATHWAY	-0.592805	-2.77729	0.00806452	3.97937
BIOCARTA_SALMONELLA_PATHWAY	-0.607306	-2.51618	0.00806452	4.36582
REACTOME_ANTIGEN_PRESENTATION_FOLDING_ASSEMBLY_AND_PEPTIDE_LOADING_OF_CLASS_I_MHC	-0.612682	-2.57323	0.00808081	4.16547
BIOCARTA_AT1R_PATHWAY	-0.460306	-2.93267	0.00831601	5.05382
REACTOME_INTERFERON_ALPHA_BETA_SIGNALING	-0.462661	-2.8016	0.00838574	2.85952
REACTOME_KERATAN_SULFATE_KERATIN_METABOLISM	0.539222	2.81188	0.00994036	3.64262
PID_ECADHERIN_STABILIZATION_PATHWAY	-0.461883	-3.04969	0.0102459	2.81902
REACTOME_ANTIVIRAL_MECHANISM_BY_IFN_STIMULATED_GENES	-0.362126	-3.11808	0.0105708	2.47972
REACTOME_CLEAVAGE_OF_GROWING_TRANSCRIPT_IN_THE_TERMINATION_REGION_	-0.426769	-2.8516	0.0105932	3.24613
REACTOME_AXON_GUIDANCE	-0.198509	-3.17903	0.0111359	2.75152
REACTOME_G1_S_TRANSITION	0.306975	2.93973	0.0116732	1.4821
REACTOME_MITOTIC_G1_G1_S_PHASES	0.278982	2.87148	0.0116732	1.29342
KEGG_CITRATE_CYCLE_TCA_CYCLE	0.520189	2.90942	0.0119522	3.64246
MIPS_EMERIN_COMPLEX_32	-0.542626	-2.55432	0.012	3.28304
REACTOME_ADENYLATE_CYCLASE_INHIBITORY_PATHWAY	-0.631564	-2.46684	0.0120482	3.70411
MIPS_BRG1_SIN3A_COMPLEX	-0.603301	-2.38889	0.0121704	8.50857
MIPS_ANTI_HDAC2_COMPLEX	-0.552968	-2.53044	0.01222	5.03878
REACTOME_CREB_PHOSPHORYLATION_THROUGH_THE_ACTIVATION_OF_CAMKII	-0.621753	-2.89051	0.0123457	12.9674
MIPS_60S_RIBOSOMAL_SUBUNIT_CYTOPLASMIC	-0.470788	-2.7656	0.0124224	4.67698
REACTOME_INTERACTION_BETWEEN_L1_AND_ANKYRINS	-0.553326	-2.72935	0.0125523	9.76899
KEGG_P53_SIGNALING_PATHWAY	0.364529	2.76937	0.0126582	2.58417
PID_EPHBFWDPATHWAY	-0.425167	-2.8105	0.012959	5.03691
REACTOME_L1CAM_INTERACTIONS	-0.297639	-2.90979	0.0146751	3.20486
REACTOME_SIGNALING_BY_BMP	0.514287	2.47309	0.0148699	3.8962
KEGG_TRYPTOPHAN_METABOLISM	0.473441	2.64098	0.0150943	2.92676
REACTOME_3_UTR_MEDIATED_TRANSLATIONAL_REGULATION	-0.342042	-3.10942	0.0151515	2.40094
REACTOME_LIPID_DIGESTION_MOBILIZATION_AND_TRANSPORT	0.483463	2.72837	0.015625	2.8564
REACTOME_METABOLISM_OF_AMINO_ACIDS_AND_DERIVATIVES	0.238671	2.8447	0.0159292	1.30929
PID_AURORA_B_PATHWAY	0.425707	2.44669	0.0160643	1.65142
REACTOME_CITRIC_ACID_CYCLE_TCA_CYCLE	0.564224	2.74772	0.0163934	4.04038
REACTOME_NEGATIVE_REGULATORS_OF_RIG_I_MDA5_SIGNALING	-0.479347	-2.6851	0.0174672	3.65049
PID_ILK_PATHWAY	-0.38806	-2.64455	0.0175824	2.77102
REACTOME_PYRUVATE_METABOLISM	0.544863	2.60377	0.0186335	2.83339
REACTOME_METABOLISM_OF_STEROID_HORMONES_AND_VITAMINS_A_AND_D	0.521785	2.52626	0.0188324	4.00067
MIPS_LARGE_DROSHA_COMPLEX	-0.523632	-2.34759	0.0189036	4.95363
KEGG_GLYCOSAMINOGLYCAN_DEGRADATION	0.574034	2.42859	0.0193424	4.09425
BIOCARTA_CCR5_PATHWAY	-0.547755	-2.28273	0.0194932	3.63158
REACTOME_INFLUENZA_LIFE_CYCLE	-0.315523	-3.11788	0.0196507	1.90345
MIPS_17S_U2_SNRNP	-0.459376	-2.66736	0.0197628	3.41188
KEGG_OOCYTE_MEIOSIS	-0.28446	-2.8898	0.0199557	1.69413
REACTOME_P75_NTR_RECEPTOR_MEDIATED_SIGNALLING	-0.306853	-2.88888	0.0204499	2.22443
PID_RAC1_REG_PATHWAY	-0.41845	-2.80168	0.021978	3.64888
BIOCARTA_MITOCHONDRIA_PATHWAY	0.539068	2.67018	0.022449	4.13628
REACTOME_DNA_REPLICATION	0.203724	2.65681	0.0235081	1.31465
REACTOME_CLASS_A1_RHODOPSIN_LIKE_RECEPTORS	0.248922	2.7273	0.0238532	1.93347
PID_NCADHERINPATHWAY	-0.438489	-2.66684	0.0241449	2.18047
REACTOME_HYALURONAN_METABOLISM	0.639454	2.39417	0.0245399	7.64411
REACTOME_ASSEMBLY_OF_THE_PRE_REPLICATIVE_COMPLEX	0.328656	2.63616	0.0247619	1.55698
PID_ECADHERIN_NASCENTAJ_PATHWAY	-0.398946	-2.46972	0.0251046	1.95386
REACTOME_RECRUITMENT_OF_MITOTIC_CENTROSOME_PROTEINS_AND_COMPLEXES	-0.329567	-2.58845	0.0256959	2.09099
KEGG_PATHWAYS_IN_CANCER	0.157231	2.57341	0.0262238	1.44927
REACTOME_CELL_JUNCTION_ORGANIZATION	0.32451	2.58203	0.0267857	2.5296
PID_AR_TF_PATHWAY	-0.389595	-2.79085	0.0270833	1.77176
ST_TUMOR_NECROSIS_FACTOR_PATHWAY	0.46519	2.45761	0.0275591	2.34953
KEGG_ADIPOCYTOKINE_SIGNALING_PATHWAY	0.343305	2.57688	0.0276134	2.12292
REACTOME_MRNA_SPLICING_MINOR_PATHWAY	-0.42875	-2.59892	0.028169	2.93969
MIPS_PBAF_COMPLEX	-0.587516	-2.36287	0.0283401	6.50577
PID_S1P_S1P3_PATHWAY	-0.452443	-2.47346	0.0284464	2.65854
REACTOME_CELL_CELL_JUNCTION_ORGANIZATION	0.36686	2.51991	0.0286738	2.70799
REACTOME_TRANSPORT_OF_MATURE_TRANSCRIPT_TO_CYTOPLASM	-0.380768	-2.83219	0.0287474	2.93958
KEGG_RNA_DEGRADATION	-0.326177	-2.58943	0.029148	1.71349
KEGG_GLYCOSPHINGOLIPID_BIOSYNTHESIS_GANGLIO_SERIES	0.561365	2.41261	0.0298507	5.05593
KEGG_CELL_ADHESION_MOLECULES_CAMS	0.284365	2.63046	0.0303605	2.26217
BIOCARTA_UCALPAIN_PATHWAY	-0.529511	-2.27395	0.0305344	2.92932
PID_HIVNEFPATHWAY	0.428954	2.47056	0.0310078	2.29731
BIOCARTA_DEATH_PATHWAY	0.423138	2.40313	0.0311891	2.91569
MIPS_CEN_COMPLEX	-0.448787	-2.44332	0.0314465	4.88632
REACTOME_GLUCONEOGENESIS	0.515957	2.4656	0.0318725	4.82754
MIPS_BRM_SIN3A_COMPLEX	-0.562256	-2.38766	0.0320641	4.83992
KEGG_VALINE_LEUCINE_AND_ISOLEUCINE_DEGRADATION	0.396984	2.59136	0.032381	2.1181
REACTOME_GLYCOSAMINOGLYCAN_METABOLISM	0.273423	2.63847	0.032381	2.74874
REACTOME_LOSS_OF_NLP_FROM_MITOTIC_CENTROSOMES	-0.34674	-2.53843	0.0326797	2.26524
MIPS_BRM_SIN3A_HDAC_COMPLEX	-0.611666	-2.30524	0.0327198	6.3524
KEGG_OXIDATIVE_PHOSPHORYLATION	0.285132	2.71022	0.0327553	1.54132
MIPS_DGCR8_MULTIPROTEIN_COMPLEX	-0.612508	-2.32249	0.0331384	10.7095
MIPS_EMERIN_COMPLEX_25	-0.549952	-2.46037	0.0336134	3.93964
KEGG_PENTOSE_PHOSPHATE_PATHWAY	0.475034	2.32321	0.0339623	3.47411
KEGG_BUTANOATE_METABOLISM	0.445484	2.45469	0.0346154	2.92676
MIPS_EMERIN_COMPLEX_52	-0.475992	-2.47465	0.0346232	3.07331
PID_SHP2_PATHWAY	-0.341232	-2.59267	0.0348584	1.63356
PID_WNT_SIGNALING_PATHWAY	0.447816	2.32088	0.0350515	2.9578
KEGG_ALPHA_LINOLENIC_ACID_METABOLISM	0.555478	2.2631	0.0357853	2.36163
PID_NETRIN_PATHWAY	-0.425517	-2.64237	0.0365854	3.83998
BIOCARTA_MEF2D_PATHWAY	-0.531541	-2.34849	0.037422	1.96959
KEGG_VASOPRESSIN_REGULATED_WATER_REABSORPTION	-0.368099	-2.45428	0.0377358	1.66235
REACTOME_SIGNALING_BY_EGFR_IN_CANCER	-0.231765	-2.38451	0.0377778	1.94625
REACTOME_REGULATION_OF_PYRUVATE_DEHYDROGENASE_PDH_COMPLEX	0.592532	2.39986	0.0385396	2.59515
KEGG_TGF_BETA_SIGNALING_PATHWAY	0.315022	2.46818	0.0389864	2.06151
REACTOME_NEUROTRANSMITTER_RECEPTOR_BINDING_AND_DOWNSTREAM_TRANSMISSION_IN_THE_POSTSYNAPTIC_CELL	-0.218621	-2.56927	0.0391705	2.09723
REACTOME_BIOSYNTHESIS_OF_THE_N_GLYCAN_PRECURSOR_DOLICHOL_LIPID_LINKED_OLIGOSACCHARIDE_LLO_AND_TRANSFER_TO_A_NASCENT_PROTEIN	0.408407	2.29197	0.0392523	1.54925
REACTOME_TRANSCRIPTION	-0.222194	-2.67795	0.0393013	1.22972
PID_CASPASE_PATHWAY	0.365661	2.45154	0.0393996	2.36149
MIPS_CDC5L_COMPLEX	-0.426804	-2.36348	0.0404624	3.52762
PID_IL8CXCR1_PATHWAY	-0.431428	-2.19974	0.0404858	2.31949
REACTOME_NUCLEAR_RECEPTOR_TRANSCRIPTION_PATHWAY	0.373381	2.31491	0.0411765	2.69708
REACTOME_KERATAN_SULFATE_BIOSYNTHESIS	0.496488	2.43757	0.0418327	3.7185
KEGG_SMALL_CELL_LUNG_CANCER	0.278265	2.37941	0.0419048	1.91447
PID_AVB3_INTEGRIN_PATHWAY	0.283614	2.40437	0.0436433	2.71405
REACTOME_MITOTIC_M_M_G1_PHASES	0.201906	2.47301	0.0437158	1.24971
REACTOME_GABA_B_RECEPTOR_ACTIVATION	-0.378594	-2.41278	0.0438413	2.37063
MIPS_KINASE_MATURATION_COMPLEX_1	-0.519296	-2.25894	0.0441176	2.97814
REACTOME_RIG_I_MDA5_MEDIATED_INDUCTION_OF_IFN_ALPHA_BETA_PATHWAYS	-0.336881	-2.65199	0.0441501	2.99142
KEGG_INTESTINAL_IMMUNE_NETWORK_FOR_IGA_PRODUCTION	0.469715	2.24669	0.0452756	4.42096
PID_LYMPHANGIOGENESIS_PATHWAY	0.438954	2.33491	0.0454545	2.8717
MIPS_39S_RIBOSOMAL_SUBUNIT_MITOCHONDRIAL	0.322466	2.45772	0.0454545	1.41109
REACTOME_RNA_POL_II_TRANSCRIPTION	-0.264229	-2.58047	0.0459519	1.60761
MIPS_MLL1_WDR5_COMPLEX	-0.430346	-2.36122	0.0461216	2.73069
REACTOME_LATENT_INFECTION_OF_HOMO_SAPIENS_WITH_MYCOBACTERIUM_TUBERCULOSIS	0.444954	2.3493	0.0464217	2.38482
KEGG_APOPTOSIS	0.285188	2.42344	0.047619	1.97001
PID_THROMBIN_PAR4_PATHWAY	-0.571117	-2.13545	0.0477099	4.75774
KEGG_NEUROACTIVE_LIGAND_RECEPTOR_INTERACTION	0.179179	2.28503	0.0481283	2.05367
REACTOME_ACTIVATION_OF_NF_KAPPAB_IN_B_CELLS	-0.29388	-2.39905	0.0489362	1.97545
KEGG_HEMATOPOIETIC_CELL_LINEAGE	0.344111	2.3449	0.0498084	4.2144
REACTOME_PLATELET_HOMEOSTASIS	0.283056	2.40545	0.0498084	1.91611
